# Supplementary material for: Paclobutrazol Promotes Root Development of Difficult-to-Root Plants by Coordinating Auxin and Abscisic Acid Signaling Pathways in Phoebe bournei
Source: Int J Mol Sci. 2023 Feb 13;24(4):3753. doi: 10.3390/ijms24043753 (PMC9958905; doi:10.3390/ijms24043753)
Supplement: Supplementary file 1 [file ijms-24-03753-s001.zip]

Archive with 3 entries (3 files):
- ijms-2138678-supplementary.pdf
- Supplementary information_LC-MS profiles.pdf
- Supplementary table.xlsx
