# Supplementary material for: Paclobutrazol Promotes Root Development of Difficult-to-Root Plants by Coordinating Auxin and Abscisic Acid Signaling Pathways in Phoebe bournei
Source: Int J Mol Sci. 2023 Feb 13;24(4):3753. doi: 10.3390/ijms24043753 (PMC9958905; doi:10.3390/ijms24043753)
Supplement: Supplementary file 1 [file ijms-24-03753-s001.zip › Supplementary table.xlsx]

## Sheet: Supplementary Table 1
Table S1. Primer sequences used for qRT-PCR analysis.
GeneID	Forward	Reverse
DREB1a	TAGACCCTCCTCTTCCATCCA	GCTGCTGAGGCGTTTCG
DREB2b	GAAACTGAGACGGAAGGC	AAAGTGCCCAACCAGAG
Maker00027611	ACCACCTACAATCGCTGCTC	GACTGAAAGGGAAGTGCGGA
Maker00016017	TCAAGATCCTCGGTGGGGAT	GGGCACATCCACCACAAATG
Maker00048092	ATGCCCATCAACCTTCCAGG	TGTCCCATGAACGACCCAAG
Maker00019632	ATGCCCGTGTAAACAGCTGA	GGCACGCCATAGCTCCTTAT
Maker00006967	TCATATCGTCTGCCTTCGCC	TGAAGGGACGGTAACCATGC
MSTRG.23302	GGGCAGAGGCAGACAAGAAT	TGGATCCTGCCAGCAAATGT
Maker00056277	ATCTAGCCCTGCCTCCTTCA	AGTCCTTGCTTCCATTCGGG
Maker00038149	GCCAAATGGTCCTAGCCACT	CCGTTGAGGTGGTTTCTCGA
Maker00053007	ATCTACCTCTCACCGTGCCT	CGGATTCGGAAGAGAGAGGC
Maker00049000	TCGGGAAGTTGAACTGGTCG	TCCGATTCACGAACCGGTTT
Maker00016108	GTCGCCAAAGCTGCAAGAAA	GGAATTCAGGTCCTGGGTGG
Maker00019182	CCGATGGATTCTGCGTCTGA	TCGCAACCAATCTTCGGACA
MSTRG.18536	GTCGCCGACGTTAAATCAGC	CCTGGTTTGTCTAGGCCCTC
Maker00049219	GGAGAGGCTAACCCAGAGGA	GATGACCCCAGTAGGCCATG
Maker00045377	TGGGAACGTTTGATAGCGCT	TCGCTCCACCGGAAAATTGA
Maker00016041	TCACAACTCGTCACCAGAGC	TGCTAATAGCTGGGATGCCG
Maker00022870	CCCACTCTCTCCACTCTCGA	AAGGGGCATCTCTCCTTCCT
Maker00038153	AAGGAGAGCACACCCACATG	GTTGGTGGGGAAGGATCAGG

## Sheet: Supplementary Table 2
Table S2. Summary statistics of RNA-seq data of P. bournei
Sample	Raw	Clean Data(bp)	Q20(%)	Q30(%)	N(%)	GC(%)
	Data(bp)
NT-1	7601592900	7542165910	0.9797	0.9429	0	0.4645
NT-2	7764927300	7708943675	0.9797	0.9424	0	0.4635
NT-3	7075105200	7017095183	0.979	0.9409	0	0.4636
LT-1	8094783000	8039935694	0.9739	0.9283	0	0.4609
LT-2	7102773000	7056419050	0.9758	0.9328	0	0.46
LT-3	7511458500	7456328512	0.9796	0.9419	0	0.4652
MT-1	7340473800	7290255622	0.9723	0.9245	0	0.4613
MT-2	7494863700	7444246733	0.9722	0.9241	0	0.4601
MT-3	6929595300	6883091191	0.9749	0.9303	0	0.4624
HT-1	6952298100	6907323727	0.9814	0.9461	0	0.4626
HT-2	6374502600	6332768308	0.9735	0.9271	0	0.461
HT-3	6928691700	6880767336	0.9757	0.9326	0	0.462
"RawDatas"	Reads obtained from the sequencing machines includes raw reads containing adapters or low quality bases.
"CleanDate"	High quality clean reads.
"Adapter"	Reads containing adapters.
"LowQuality"	Reads containing more than 50% of low quality (Q value≤20) bases.
"N"	Reads containing more than 10% of unknown nucleotides (N).
附表1 转录组测序数据统计表

## Sheet: Supplementary Table 3
Table S3. Statistics of genes mapped to the reference genome.
Sample	Refer_Genes	sequenced_Refer_Genes(%)	Novel_Genes	sequenced_Novel_Genes(%)	Total_Genes	sequenced_Total_Genes(%)
all	28198	21512 (76.29%)	5142	5142 (100.00%)	33340	26654 (79.95%)
NT-1	28198	18742 (66.47%)	5142	4932 (95.92%)	33340	23674 (71.01%)
NT-2	28198	18540 (65.75%)	5142	4908 (95.45%)	33340	23448 (70.33%)
NT-3	28198	18516 (65.66%)	5142	4881 (94.92%)	33340	23397 (70.18%)
LT-1	28198	18470 (65.50%)	5142	4859 (94.50%)	33340	23329 (69.97%)
LT-2	28198	18303 (64.91%)	5142	4848 (94.28%)	33340	23151 (69.44%)
LT-3	28198	18069 (64.08%)	5142	4801 (93.37%)	33340	22870 (68.60%)
MT-1	28198	18424 (65.34%)	5142	4894 (95.18%)	33340	23318 (69.94%)
MT-2	28198	18482 (65.54%)	5142	4923 (95.74%)	33340	23405 (70.20%)
MT-3	28198	18303 (64.91%)	5142	4878 (94.87%)	33340	23181 (69.53%)
HT-1	28198	18154 (64.38%)	5142	4828 (93.89%)	33340	22982 (68.93%)
HT-2	28198	17875 (63.39%)	5142	4802 (93.39%)	33340	22677 (68.02%)
HT-3	28198	18065 (64.06%)	5142	4810 (93.54%)	33340	22875 (68.61%)

## Sheet: Supplementary Table 4
Table S4. Summary of read numbers and mapping rate based on the RNA-Seq data
Sample	Total reads	Unmapped(%)	Unique mapped(%)	Multiple mapped(%)	Total mapped(%)
NT-1	50460418	0.0935	0.8672	0.0393	0.9065
NT-2	51556006	0.0927	0.8682	0.0391	0.9073
NT-3	46950276	0.0906	0.8691	0.0402	0.9094
LT-1	53764690	0.0962	0.8703	0.0336	0.9038
LT-2	47181086	0.0953	0.8699	0.0348	0.9047
LT-3	49867280	0.0897	0.8736	0.0367	0.9103
LT-1	48745302	0.0881	0.8764	0.0355	0.9119
LT-2	49775422	0.0888	0.8753	0.0359	0.9112
LT-3	46022256	0.0872	0.8769	0.0359	0.9128
HT-1	46178216	0.0801	0.8828	0.0371	0.9199
HT-2	42326762	0.0858	0.8781	0.0361	0.9142
HT-3	46014698	0.0825	0.8806	0.0369	0.9175
附表3转录组数据比对统计

## Sheet: Supplementary Table 5
Table S5. Gene ontology (GO) term enrichment (FDR <0.05) of transcripts regulated by paclobutrazol in roots under low concentration.
id	num	qvalue	per	ratio	class	ID	Descrption	Pvalue	FDR	Up	Down	fg_num	bg_num
GO:0005975 carbohydrate metabolic process	349	6.34653e-09	14.883	0.173	Biological Process	GO:0005975	carbohydrate metabolic process	1.48283e-12	6.34653e-09	127	222	349	2014
GO:0055114 oxidation-reduction process	448	5.9592e-08	19.104	0.162	Biological Process	GO:0055114	oxidation-reduction process	2.78467e-11	5.9592e-08	170	278	448	2768
GO:0044262 cellular carbohydrate metabolic process	151	7.44097e-06	6.439	0.193	Biological Process	GO:0044262	cellular carbohydrate metabolic process	5.21563e-09	7.44097e-06	58	93	151	781
GO:1901605 alpha-amino acid metabolic process	203	3.95563e-05	8.657	0.176	Biological Process	GO:1901605	alpha-amino acid metabolic process	4.22692e-08	3.95563e-05	68	135	203	1156
GO:0051188 cofactor biosynthetic process	228	3.95563e-05	9.723	0.171	Biological Process	GO:0051188	cofactor biosynthetic process	4.89166e-08	3.95563e-05	86	142	228	1331
GO:0044723 single-organism carbohydrate metabolic process	228	3.95563e-05	9.723	0.171	Biological Process	GO:0044723	single-organism carbohydrate metabolic process	5.54528e-08	3.95563e-05	92	136	228	1333
GO:1901136 carbohydrate derivative catabolic process	31	4.28406e-05	1.322	0.337	Biological Process	GO:1901136	carbohydrate derivative catabolic process	7.00664e-08	4.28406e-05	10	21	31	92
GO:0006779 porphyrin-containing compound biosynthetic process	82	5.32845e-05	3.497	0.219	Biological Process	GO:0006779	porphyrin-containing compound biosynthetic process	9.95972e-08	5.32845e-05	25	57	82	375
GO:0006778 porphyrin-containing compound metabolic process	88	5.61328e-05	3.753	0.213	Biological Process	GO:0006778	porphyrin-containing compound metabolic process	1.18036e-07	5.61328e-05	28	60	88	413
GO:0006575 cellular modified amino acid metabolic process	84	5.9839e-05	3.582	0.215	Biological Process	GO:0006575	cellular modified amino acid metabolic process	1.39811e-07	5.9839e-05	26	58	84	390
GO:0016053 organic acid biosynthetic process	243	0.00012068	10.362	0.165	Biological Process	GO:0016053	organic acid biosynthetic process	3.37756e-07	0.00012068	102	141	243	1469
GO:0030493 bacteriochlorophyll metabolic process	41	0.00012068	1.748	0.275	Biological Process	GO:0030493	bacteriochlorophyll metabolic process	3.6655e-07	0.00012068	11	30	41	149
GO:0030494 bacteriochlorophyll biosynthetic process	41	0.00012068	1.748	0.275	Biological Process	GO:0030494	bacteriochlorophyll biosynthetic process	3.6655e-07	0.00012068	11	30	41	149
GO:0046394 carboxylic acid biosynthetic process	240	0.000146282	10.235	0.165	Biological Process	GO:0046394	carboxylic acid biosynthetic process	4.78493e-07	0.000146282	100	140	240	1454
GO:0006026 aminoglycan catabolic process	17	0.000193748	0.725	0.447	Biological Process	GO:0006026	aminoglycan catabolic process	6.79023e-07	0.000193748	4	13	17	38
GO:1901607 alpha-amino acid biosynthetic process	142	0.00021316	6.055	0.181	Biological Process	GO:1901607	alpha-amino acid biosynthetic process	7.96859e-07	0.00021316	50	92	142	783
GO:0008652 cellular amino acid biosynthetic process	148	0.000259515	6.311	0.179	Biological Process	GO:0008652	cellular amino acid biosynthetic process	1.03078e-06	0.000259515	54	94	148	827
GO:0044283 small molecule biosynthetic process	322	0.00036637	13.731	0.155	Biological Process	GO:0044283	small molecule biosynthetic process	1.6081e-06	0.00036637	130	192	322	2071
GO:0044710 single-organism metabolic process	1077	0.00036637	45.928	0.136	Biological Process	GO:0044710	single-organism metabolic process	1.70559e-06	0.00036637	447	630	1077	7930
GO:0006790 sulfur compound metabolic process	193	0.00036637	8.23	0.169	Biological Process	GO:0006790	sulfur compound metabolic process	1.71201e-06	0.00036637	70	123	193	1145
GO:0033013 tetrapyrrole metabolic process	104	0.000492154	4.435	0.191	Biological Process	GO:0033013	tetrapyrrole metabolic process	2.41478e-06	0.000492154	32	72	104	545
GO:0006032 chitin catabolic process	15	0.000744369	0.64	0.441	Biological Process	GO:0006032	chitin catabolic process	3.82619e-06	0.000744369	2	13	15	34
GO:0006073 cellular glucan metabolic process	63	0.000768126	2.687	0.216	Biological Process	GO:0006073	cellular glucan metabolic process	4.12778e-06	0.000768126	26	37	63	291
GO:0015994 chlorophyll metabolic process	70	0.000811627	2.985	0.209	Biological Process	GO:0015994	chlorophyll metabolic process	4.64113e-06	0.000811627	21	49	70	335
GO:0006855 drug transmembrane transport	56	0.000811627	2.388	0.224	Biological Process	GO:0006855	drug transmembrane transport	4.74081e-06	0.000811627	21	35	56	250
GO:1901072 glucosamine-containing compound catabolic process	16	0.000953583	0.682	0.41	Biological Process	GO:1901072	glucosamine-containing compound catabolic process	5.79279e-06	0.000953583	2	14	16	39
GO:0044042 glucan metabolic process	63	0.000981926	2.687	0.214	Biological Process	GO:0044042	glucan metabolic process	6.57862e-06	0.000981926	26	37	63	295
GO:0009108 coenzyme biosynthetic process	177	0.000981926	7.548	0.168	Biological Process	GO:0009108	coenzyme biosynthetic process	6.62025e-06	0.000981926	72	105	177	1056
GO:1901606 alpha-amino acid catabolic process	79	0.000981926	3.369	0.2	Biological Process	GO:1901606	alpha-amino acid catabolic process	6.65324e-06	0.000981926	27	52	79	395
GO:0033014 tetrapyrrole biosynthetic process	97	0.00102077	4.136	0.189	Biological Process	GO:0033014	tetrapyrrole biosynthetic process	7.15491e-06	0.00102077	29	68	97	512
GO:0044282 small molecule catabolic process	145	0.0011101	6.183	0.173	Biological Process	GO:0044282	small molecule catabolic process	8.18788e-06	0.0011101	50	95	145	837
GO:0044264 cellular polysaccharide metabolic process	95	0.0011101	4.051	0.19	Biological Process	GO:0044264	cellular polysaccharide metabolic process	8.53777e-06	0.0011101	37	58	95	501
GO:0046348 amino sugar catabolic process	16	0.0011101	0.682	0.4	Biological Process	GO:0046348	amino sugar catabolic process	8.55922e-06	0.0011101	2	14	16	40
GO:0006030 chitin metabolic process	15	0.00113651	0.64	0.417	Biological Process	GO:0006030	chitin metabolic process	9.02836e-06	0.00113651	2	13	15	36
GO:0045454 cell redox homeostasis	46	0.0012795	1.962	0.234	Biological Process	GO:0045454	cell redox homeostasis	1.04632e-05	0.0012795	14	32	46	197
GO:0015995 chlorophyll biosynthetic process	65	0.00142165	2.772	0.208	Biological Process	GO:0015995	chlorophyll biosynthetic process	1.2323e-05	0.00142165	19	46	65	313
GO:1901071 glucosamine-containing compound metabolic process	16	0.00142165	0.682	0.39	Biological Process	GO:1901071	glucosamine-containing compound metabolic process	1.24454e-05	0.00142165	2	14	16	41
GO:0009063 cellular amino acid catabolic process	82	0.00142165	3.497	0.195	Biological Process	GO:0009063	cellular amino acid catabolic process	1.26222e-05	0.00142165	28	54	82	421
GO:0042398 cellular modified amino acid biosynthetic process	47	0.00176724	2.004	0.228	Biological Process	GO:0042398	cellular modified amino acid biosynthetic process	1.61033e-05	0.00176724	16	31	47	206
GO:0006520 cellular amino acid metabolic process	226	0.00216765	9.638	0.158	Biological Process	GO:0006520	cellular amino acid metabolic process	2.02584e-05	0.00216765	79	147	226	1427
GO:0034637 cellular carbohydrate biosynthetic process	83	0.00235103	3.539	0.191	Biological Process	GO:0034637	cellular carbohydrate biosynthetic process	2.25215e-05	0.00235103	31	52	83	434
GO:0016998 cell wall macromolecule catabolic process	15	0.00289957	0.64	0.385	Biological Process	GO:0016998	cell wall macromolecule catabolic process	2.84538e-05	0.00289957	2	13	15	39
GO:0009066 aspartate family amino acid metabolic process	85	0.00307982	3.625	0.188	Biological Process	GO:0009066	aspartate family amino acid metabolic process	3.14311e-05	0.00307982	30	55	85	451
GO:0051186 cofactor metabolic process	277	0.00307982	11.812	0.153	Biological Process	GO:0051186	cofactor metabolic process	3.16617e-05	0.00307982	104	173	277	1810
GO:0015893 drug transport	61	0.00335555	2.601	0.205	Biological Process	GO:0015893	drug transport	3.52804e-05	0.00335555	22	39	61	298
GO:0006012 galactose metabolic process	36	0.00341332	1.535	0.243	Biological Process	GO:0006012	galactose metabolic process	3.66853e-05	0.00341332	12	24	36	148
GO:0043650 dicarboxylic acid biosynthetic process	41	0.00390879	1.748	0.23	Biological Process	GO:0043650	dicarboxylic acid biosynthetic process	4.31261e-05	0.00390879	18	23	41	178
GO:0015716 organic phosphonate transport	42	0.00390879	1.791	0.228	Biological Process	GO:0015716	organic phosphonate transport	4.38369e-05	0.00390879	17	25	42	184
GO:0006732 coenzyme metabolic process	202	0.00422052	8.614	0.159	Biological Process	GO:0006732	coenzyme metabolic process	4.8319e-05	0.00422052	80	122	202	1272
GO:0044724 single-organism carbohydrate catabolic process	63	0.00516135	2.687	0.199	Biological Process	GO:0044724	single-organism carbohydrate catabolic process	6.04722e-05	0.00516135	26	37	63	316
GO:0005976 polysaccharide metabolic process	123	0.00516135	5.245	0.172	Biological Process	GO:0005976	polysaccharide metabolic process	6.15021e-05	0.00516135	45	78	123	717
GO:0044711 single-organism biosynthetic process	512	0.00576721	21.834	0.142	Biological Process	GO:0044711	single-organism biosynthetic process	7.00689e-05	0.00576721	211	301	512	3612
GO:0044712 single-organism catabolic process	225	0.00611516	9.595	0.155	Biological Process	GO:0044712	single-organism catabolic process	7.57251e-05	0.00611516	84	141	225	1449
GO:0006820 anion transport	113	0.0071126	4.819	0.173	Biological Process	GO:0006820	anion transport	8.97384e-05	0.0071126	46	67	113	654
GO:0042440 pigment metabolic process	86	0.00825417	3.667	0.182	Biological Process	GO:0042440	pigment metabolic process	0.00010607	0.00825417	27	59	86	473
GO:0046148 pigment biosynthetic process	80	0.00875292	3.412	0.184	Biological Process	GO:0046148	pigment biosynthetic process	0.000114524	0.00875292	24	56	80	434
GO:0019752 carboxylic acid metabolic process	360	0.00930173	15.352	0.146	Biological Process	GO:0019752	carboxylic acid metabolic process	0.000126423	0.00930173	140	220	360	2469
GO:0006743 ubiquinone metabolic process	58	0.00930173	2.473	0.199	Biological Process	GO:0006743	ubiquinone metabolic process	0.000128952	0.00930173	21	37	58	292
GO:0006744 ubiquinone biosynthetic process	58	0.00930173	2.473	0.199	Biological Process	GO:0006744	ubiquinone biosynthetic process	0.000128952	0.00930173	21	37	58	292
GO:0006082 organic acid metabolic process	367	0.00930173	15.65	0.145	Biological Process	GO:0006082	organic acid metabolic process	0.000130398	0.00930173	142	225	367	2523
GO:0043436 oxoacid metabolic process	364	0.00999257	15.522	0.145	Biological Process	GO:0043436	oxoacid metabolic process	0.000142418	0.00999257	140	224	364	2503
GO:0006821 chloride transport	33	0.0100085	1.407	0.236	Biological Process	GO:0006821	chloride transport	0.000145038	0.0100085	17	16	33	140
GO:0009064 glutamine family amino acid metabolic process	50	0.0100085	2.132	0.206	Biological Process	GO:0009064	glutamine family amino acid metabolic process	0.000150028	0.0100085	16	34	50	243
GO:0006567 threonine catabolic process	21	0.0100085	0.896	0.284	Biological Process	GO:0006567	threonine catabolic process	0.000153602	0.0100085	7	14	21	74
GO:0046395 carboxylic acid catabolic process	111	0.0100085	4.733	0.171	Biological Process	GO:0046395	carboxylic acid catabolic process	0.000156191	0.0100085	40	71	111	649
GO:0006537 glutamate biosynthetic process	24	0.0100085	1.023	0.267	Biological Process	GO:0006537	glutamate biosynthetic process	0.000156526	0.0100085	8	16	24	90
GO:0005996 monosaccharide metabolic process	72	0.0100085	3.07	0.187	Biological Process	GO:0005996	monosaccharide metabolic process	0.000156675	0.0100085	29	43	72	385
GO:0016054 organic acid catabolic process	111	0.01112	4.733	0.171	Biological Process	GO:0016054	organic acid catabolic process	0.000176673	0.01112	40	71	111	651
GO:0042181 ketone biosynthetic process	93	0.0120811	3.966	0.176	Biological Process	GO:0042181	ketone biosynthetic process	0.000197659	0.0120811	40	53	93	529
GO:0030321 transepithelial chloride transport	30	0.0120811	1.279	0.24	Biological Process	GO:0030321	transepithelial chloride transport	0.000203152	0.0120811	16	14	30	125
GO:0070633 transepithelial transport	30	0.0120811	1.279	0.24	Biological Process	GO:0070633	transepithelial transport	0.000203152	0.0120811	16	14	30	125
GO:0046689 response to mercury ion	25	0.0120811	1.066	0.258	Biological Process	GO:0046689	response to mercury ion	0.000206954	0.0120811	8	17	25	97
GO:1901661 quinone metabolic process	92	0.0120811	3.923	0.176	Biological Process	GO:1901661	quinone metabolic process	0.000208878	0.0120811	39	53	92	523
GO:1901663 quinone biosynthetic process	92	0.0120811	3.923	0.176	Biological Process	GO:1901663	quinone biosynthetic process	0.000208878	0.0120811	39	53	92	523
GO:0005984 disaccharide metabolic process	28	0.0143195	1.194	0.243	Biological Process	GO:0005984	disaccharide metabolic process	0.000252359	0.0143195	12	16	28	115
GO:0009072 aromatic amino acid family metabolic process	46	0.0143195	1.962	0.206	Biological Process	GO:0009072	aromatic amino acid family metabolic process	0.000254272	0.0143195	22	24	46	223
GO:0044272 sulfur compound biosynthetic process	122	0.0158197	5.203	0.166	Biological Process	GO:0044272	sulfur compound biosynthetic process	0.000284607	0.0158197	52	70	122	736
GO:0009250 glucan biosynthetic process	39	0.0159304	1.663	0.215	Biological Process	GO:0009250	glucan biosynthetic process	0.00029032	0.0159304	16	23	39	181
GO:0016109 tetraterpenoid biosynthetic process	28	0.0183173	1.194	0.239	Biological Process	GO:0016109	tetraterpenoid biosynthetic process	0.00034238	0.0183173	10	18	28	117
GO:0016117 carotenoid biosynthetic process	28	0.0183173	1.194	0.239	Biological Process	GO:0016117	carotenoid biosynthetic process	0.00034238	0.0183173	10	18	28	117
GO:0051068 dihydrolipoamide metabolic process	23	0.0184868	0.981	0.258	Biological Process	GO:0051068	dihydrolipoamide metabolic process	0.000349867	0.0184868	9	14	23	89
GO:0033692 cellular polysaccharide biosynthetic process	71	0.0189447	3.028	0.183	Biological Process	GO:0033692	cellular polysaccharide biosynthetic process	0.00036296	0.0189447	27	44	71	389
GO:0015849 organic acid transport	78	0.0201306	3.326	0.178	Biological Process	GO:0015849	organic acid transport	0.000390383	0.0201306	29	49	78	437
GO:0000271 polysaccharide biosynthetic process	75	0.0202184	3.198	0.18	Biological Process	GO:0000271	polysaccharide biosynthetic process	0.00039681	0.0202184	30	45	75	417
GO:0006468 protein phosphorylation	238	0.0205268	10.149	0.15	Biological Process	GO:0006468	protein phosphorylation	0.000407658	0.0205268	92	146	238	1587
GO:0006865 amino acid transport	57	0.0219099	2.431	0.191	Biological Process	GO:0006865	amino acid transport	0.000440998	0.0219099	27	30	57	299
GO:0072527 pyrimidine-containing compound metabolic process	67	0.0219099	2.857	0.184	Biological Process	GO:0072527	pyrimidine-containing compound metabolic process	0.000445364	0.0219099	24	43	67	365
GO:0006566 threonine metabolic process	28	0.0223567	1.194	0.235	Biological Process	GO:0006566	threonine metabolic process	0.00045967	0.0223567	11	17	28	119
GO:0016052 carbohydrate catabolic process	95	0.0224632	4.051	0.171	Biological Process	GO:0016052	carbohydrate catabolic process	0.000467109	0.0224632	34	61	95	556
GO:0016108 tetraterpenoid metabolic process	28	0.0244615	1.194	0.233	Biological Process	GO:0016108	tetraterpenoid metabolic process	0.000530596	0.0244615	10	18	28	120
GO:0016116 carotenoid metabolic process	28	0.0244615	1.194	0.233	Biological Process	GO:0016116	carotenoid metabolic process	0.000530596	0.0244615	10	18	28	120
GO:0015939 pantothenate metabolic process	14	0.0244615	0.597	0.318	Biological Process	GO:0015939	pantothenate metabolic process	0.000531456	0.0244615	6	8	14	44
GO:0015837 amine transport	37	0.0244615	1.578	0.213	Biological Process	GO:0015837	amine transport	0.00053453	0.0244615	17	20	37	174
GO:0015698 inorganic anion transport	60	0.0244615	2.559	0.187	Biological Process	GO:0015698	inorganic anion transport	0.000537239	0.0244615	23	37	60	321
GO:0016310 phosphorylation	290	0.0258404	12.367	0.146	Biological Process	GO:0016310	phosphorylation	0.00058141	0.0258404	112	178	290	1987
GO:1901135 carbohydrate derivative metabolic process	259	0.0258404	11.045	0.148	Biological Process	GO:1901135	carbohydrate derivative metabolic process	0.000585303	0.0258404	95	164	259	1754
GO:0046942 carboxylic acid transport	77	0.0258404	3.284	0.177	Biological Process	GO:0046942	carboxylic acid transport	0.000585636	0.0258404	29	48	77	436
GO:0044281 small molecule metabolic process	546	0.0262014	23.284	0.138	Biological Process	GO:0044281	small molecule metabolic process	0.000599938	0.0262014	207	339	546	3958
GO:0046351 disaccharide biosynthetic process	15	0.0296655	0.64	0.3	Biological Process	GO:0046351	disaccharide biosynthetic process	0.000686189	0.0296655	6	9	15	50
GO:0009084 glutamine family amino acid biosynthetic process	32	0.030623	1.365	0.219	Biological Process	GO:0009084	glutamine family amino acid biosynthetic process	0.000715491	0.030623	12	20	32	146
GO:0015840 urea transport	36	0.03244	1.535	0.211	Biological Process	GO:0015840	urea transport	0.000765523	0.03244	17	19	36	171
GO:0015711 organic anion transport	85	0.0324772	3.625	0.172	Biological Process	GO:0015711	organic anion transport	0.00077399	0.0324772	34	51	85	495
GO:0000041 transition metal ion transport	74	0.0352775	3.156	0.176	Biological Process	GO:0000041	transition metal ion transport	0.000848968	0.0352775	29	45	74	421
GO:0009067 aspartate family amino acid biosynthetic process	58	0.036537	2.473	0.185	Biological Process	GO:0009067	aspartate family amino acid biosynthetic process	0.000887816	0.036537	23	35	58	314
GO:0042180 cellular ketone metabolic process	101	0.0367045	4.307	0.166	Biological Process	GO:0042180	cellular ketone metabolic process	0.00090046	0.0367045	43	58	101	609
GO:0009068 aspartate family amino acid catabolic process	28	0.0371245	1.194	0.226	Biological Process	GO:0009068	aspartate family amino acid catabolic process	0.00091944	0.0371245	9	19	28	124
GO:0016051 carbohydrate biosynthetic process	106	0.0375794	4.52	0.164	Biological Process	GO:0016051	carbohydrate biosynthetic process	0.000939486	0.0375794	44	62	106	645
GO:0032787 monocarboxylic acid metabolic process	196	0.0389034	8.358	0.151	Biological Process	GO:0032787	monocarboxylic acid metabolic process	0.000981674	0.0389034	88	108	196	1299
GO:0019751 polyol metabolic process	34	0.0391498	1.45	0.211	Biological Process	GO:0019751	polyol metabolic process	0.000997039	0.0391498	10	24	34	161
GO:0010430 fatty acid omega-oxidation	4	0.0395771	0.171	0.8	Biological Process	GO:0010430	fatty acid omega-oxidation	0.00101717	0.0395771	0	4	4	5
GO:0009074 aromatic amino acid family catabolic process	30	0.0403925	1.279	0.219	Biological Process	GO:0009074	aromatic amino acid family catabolic process	0.00104756	0.0403925	10	20	30	137
GO:0006783 heme biosynthetic process	12	0.0414169	0.512	0.324	Biological Process	GO:0006783	heme biosynthetic process	0.00108381	0.0414169	3	9	12	37
GO:0015689 molybdate ion transport	33	0.0431028	1.407	0.212	Biological Process	GO:0015689	molybdate ion transport	0.00113799	0.0431028	15	18	33	156
GO:0015802 basic amino acid transport	21	0.0433854	0.896	0.247	Biological Process	GO:0015802	basic amino acid transport	0.00116573	0.0433854	10	11	21	85
GO:0015819 lysine transport	21	0.0433854	0.896	0.247	Biological Process	GO:0015819	lysine transport	0.00116573	0.0433854	10	11	21	85
GO:1901615 organic hydroxy compound metabolic process	90	0.0444047	3.838	0.168	Biological Process	GO:1901615	organic hydroxy compound metabolic process	0.00120349	0.0444047	28	62	90	537
GO:0019755 one-carbon compound transport	36	0.0482659	1.535	0.205	Biological Process	GO:0019755	one-carbon compound transport	0.00131942	0.0482659	17	19	36	176
GO:0005576 extracellular region	130	0.000344469	8.904	0.164	Cellular Component	GO:0005576	extracellular region	5.16597e-07	0.000344469	46	84	130	791
GO:0031226 intrinsic component of plasma membrane	108	0.000344469	7.397	0.17	Cellular Component	GO:0031226	intrinsic component of plasma membrane	8.91253e-07	0.000344469	38	70	108	634
GO:0055052 ATP-binding cassette (ABC) transporter complex, substrate-binding subunit-containing	49	0.00189275	3.356	0.205	Cellular Component	GO:0055052	ATP-binding cassette (ABC) transporter complex, substrate-binding subunit-containing	7.34575e-06	0.00189275	19	30	49	239
GO:0005887 integral component of plasma membrane	93	0.00358547	6.37	0.165	Cellular Component	GO:0005887	integral component of plasma membrane	1.85535e-05	0.00358547	34	59	93	563
GO:0044459 plasma membrane part	149	0.00517795	10.205	0.148	Cellular Component	GO:0044459	plasma membrane part	3.56574e-05	0.00517795	53	96	149	1009
GO:0098533 ATPase dependent transmembrane transport complex	66	0.00517795	4.521	0.176	Cellular Component	GO:0098533	ATPase dependent transmembrane transport complex	4.01911e-05	0.00517795	25	41	66	374
GO:0009898 cytoplasmic side of plasma membrane	53	0.00554927	3.63	0.187	Cellular Component	GO:0009898	cytoplasmic side of plasma membrane	5.02521e-05	0.00554927	21	32	53	284
GO:1902495 transmembrane transporter complex	68	0.00775941	4.658	0.171	Cellular Component	GO:1902495	transmembrane transporter complex	8.03044e-05	0.00775941	25	43	68	397
GO:0043190 ATP-binding cassette (ABC) transporter complex	56	0.0081053	3.836	0.179	Cellular Component	GO:0043190	ATP-binding cassette (ABC) transporter complex	0.000103366	0.0081053	22	34	56	313
GO:0009341 beta-galactosidase complex	15	0.0081053	1.027	0.312	Cellular Component	GO:0009341	beta-galactosidase complex	0.000104855	0.0081053	5	10	15	48
GO:0005618 cell wall	51	0.0083878	3.493	0.183	Cellular Component	GO:0005618	cell wall	0.000119361	0.0083878	16	35	51	279
GO:1990351 transporter complex	68	0.00892762	4.658	0.168	Cellular Component	GO:1990351	transporter complex	0.000148552	0.00892762	25	43	68	405
GO:0009331 glycerol-3-phosphate dehydrogenase complex	16	0.00892762	1.096	0.291	Cellular Component	GO:0009331	glycerol-3-phosphate dehydrogenase complex	0.000160771	0.00892762	7	9	16	55
GO:0048046 apoplast	32	0.00892762	2.192	0.211	Cellular Component	GO:0048046	apoplast	0.00016169	0.00892762	14	18	32	152
GO:0071944 cell periphery	335	0.00920696	22.945	0.128	Cellular Component	GO:0071944	cell periphery	0.00017866	0.00920696	123	212	335	2611
GO:0098562 cytoplasmic side of membrane	53	0.0105087	3.63	0.177	Cellular Component	GO:0098562	cytoplasmic side of membrane	0.000217516	0.0105087	21	32	53	300
GO:0030312 external encapsulating structure	65	0.0245706	4.452	0.162	Cellular Component	GO:0030312	external encapsulating structure	0.000555701	0.0245706	21	44	65	401
GO:0009342 glutamate synthase complex (NADPH)	18	0.0245706	1.233	0.247	Cellular Component	GO:0009342	glutamate synthase complex (NADPH)	0.000614955	0.0245706	7	11	18	73
GO:0031026 glutamate synthase complex	18	0.0245706	1.233	0.247	Cellular Component	GO:0031026	glutamate synthase complex	0.000614955	0.0245706	7	11	18	73
GO:0098552 side of membrane	55	0.0245706	3.767	0.168	Cellular Component	GO:0098552	side of membrane	0.00063572	0.0245706	22	33	55	328
GO:1904949 ATPase complex	68	0.0270184	4.658	0.159	Cellular Component	GO:1904949	ATPase complex	0.000734006	0.0270184	25	43	68	428
GO:0016798 hydrolase activity, acting on glycosyl bonds	132	1.24497e-09	5.071	0.227	Molecular Function	GO:0016798	hydrolase activity, acting on glycosyl bonds	7.04167e-13	1.24497e-09	43	89	132	582
GO:0016491 oxidoreductase activity	451	2.01386e-08	17.326	0.162	Molecular Function	GO:0016491	oxidoreductase activity	2.27812e-11	2.01386e-08	180	271	451	2788
GO:0016705 oxidoreductase activity, acting on paired donors, with incorporation or reduction of molecular oxygen	131	2.377e-08	5.033	0.215	Molecular Function	GO:0016705	oxidoreductase activity, acting on paired donors, with incorporation or reduction of molecular oxygen	4.78508e-11	2.377e-08	68	63	131	610
GO:0004553 hydrolase activity, hydrolyzing O-glycosyl compounds	116	2.377e-08	4.456	0.223	Molecular Function	GO:0004553	hydrolase activity, hydrolyzing O-glycosyl compounds	5.37782e-11	2.377e-08	37	79	116	520
GO:0003824 catalytic activity	1769	4.49082e-08	67.96	0.133	Molecular Function	GO:0003824	catalytic activity	1.27003e-10	4.49082e-08	701	1068	1769	13286
GO:0016701 oxidoreductase activity, acting on single donors with incorporation of molecular oxygen	60	5.09383e-08	2.305	0.284	Molecular Function	GO:0016701	oxidoreductase activity, acting on single donors with incorporation of molecular oxygen	1.72867e-10	5.09383e-08	23	37	60	211
GO:0016758 transferase activity, transferring hexosyl groups	108	1.02138e-07	4.149	0.221	Molecular Function	GO:0016758	transferase activity, transferring hexosyl groups	4.04394e-10	1.02138e-07	40	68	108	488
GO:0020037 heme binding	108	1.65366e-07	4.149	0.219	Molecular Function	GO:0020037	heme binding	7.48262e-10	1.65366e-07	47	61	108	493
GO:0016757 transferase activity, transferring glycosyl groups	174	2.10547e-06	6.685	0.185	Molecular Function	GO:0016757	transferase activity, transferring glycosyl groups	1.07179e-08	2.10547e-06	65	109	174	943
GO:0016740 transferase activity	837	3.48521e-06	32.155	0.143	Molecular Function	GO:0016740	transferase activity	1.97127e-08	3.48521e-06	338	499	837	5873
GO:0046906 tetrapyrrole binding	108	8.3007e-06	4.149	0.203	Molecular Function	GO:0046906	tetrapyrrole binding	5.16446e-08	8.3007e-06	47	61	108	531
GO:0016645 oxidoreductase activity, acting on the CH-NH group of donors	39	1.54447e-05	1.498	0.293	Molecular Function	GO:0016645	oxidoreductase activity, acting on the CH-NH group of donors	1.04828e-07	1.54447e-05	16	23	39	133
GO:0045550 geranylgeranyl reductase activity	33	5.91286e-05	1.268	0.303	Molecular Function	GO:0045550	geranylgeranyl reductase activity	4.34769e-07	5.91286e-05	10	23	33	109
GO:0008194 UDP-glycosyltransferase activity	85	7.3718e-05	3.265	0.207	Molecular Function	GO:0008194	UDP-glycosyltransferase activity	5.8374e-07	7.3718e-05	32	53	85	410
GO:0015267 channel activity	75	9.89533e-05	2.881	0.213	Molecular Function	GO:0015267	channel activity	8.95505e-07	9.89533e-05	36	39	75	352
GO:0022803 passive transmembrane transporter activity	75	9.89533e-05	2.881	0.213	Molecular Function	GO:0022803	passive transmembrane transporter activity	8.95505e-07	9.89533e-05	36	39	75	352
GO:0071949 FAD binding	33	0.000139668	1.268	0.289	Molecular Function	GO:0071949	FAD binding	1.34297e-06	0.000139668	12	21	33	114
GO:0050660 flavin adenine dinucleotide binding	50	0.000189964	1.921	0.239	Molecular Function	GO:0050660	flavin adenine dinucleotide binding	1.93403e-06	0.000189964	17	33	50	209
GO:0004568 chitinase activity	15	0.000215268	0.576	0.455	Molecular Function	GO:0004568	chitinase activity	2.3134e-06	0.000215268	2	13	15	33
GO:0005506 iron ion binding	96	0.000219547	3.688	0.194	Molecular Function	GO:0005506	iron ion binding	2.55609e-06	0.000219547	45	51	96	495
GO:0016773 phosphotransferase activity, alcohol group as acceptor	305	0.000219547	11.717	0.156	Molecular Function	GO:0016773	phosphotransferase activity, alcohol group as acceptor	2.60774e-06	0.000219547	120	185	305	1961
GO:0016209 antioxidant activity	65	0.000331118	2.497	0.214	Molecular Function	GO:0016209	antioxidant activity	4.12025e-06	0.000331118	21	44	65	304
GO:0022838 substrate-specific channel activity	66	0.000349529	2.536	0.212	Molecular Function	GO:0022838	substrate-specific channel activity	4.54704e-06	0.000349529	28	38	66	311
GO:0004729 oxygen-dependent protoporphyrinogen oxidase activity	20	0.000481544	0.768	0.351	Molecular Function	GO:0004729	oxygen-dependent protoporphyrinogen oxidase activity	6.80916e-06	0.000481544	8	12	20	57
GO:0070818 protoporphyrinogen oxidase activity	20	0.000481544	0.768	0.351	Molecular Function	GO:0070818	protoporphyrinogen oxidase activity	6.80916e-06	0.000481544	8	12	20	57
GO:0016166 phytoene dehydrogenase activity	27	0.00061223	1.037	0.293	Molecular Function	GO:0016166	phytoene dehydrogenase activity	9.00338e-06	0.00061223	10	17	27	92
GO:0016634 oxidoreductase activity, acting on the CH-CH group of donors, oxygen as acceptor	21	0.00087571	0.807	0.328	Molecular Function	GO:0016634	oxidoreductase activity, acting on the CH-CH group of donors, oxygen as acceptor	1.33734e-05	0.00087571	8	13	21	64
GO:0050662 coenzyme binding	142	0.00108086	5.455	0.171	Molecular Function	GO:0050662	coenzyme binding	1.71178e-05	0.00108086	48	94	142	830
GO:0046527 glucosyltransferase activity	48	0.00119165	1.844	0.224	Molecular Function	GO:0046527	glucosyltransferase activity	1.95464e-05	0.00119165	19	29	48	214
GO:0005216 ion channel activity	61	0.00122551	2.343	0.207	Molecular Function	GO:0005216	ion channel activity	2.11782e-05	0.00122551	27	34	61	294
GO:0015238 drug transmembrane transporter activity	59	0.00122551	2.267	0.209	Molecular Function	GO:0015238	drug transmembrane transporter activity	2.21811e-05	0.00122551	20	39	59	282
GO:0090484 drug transporter activity	59	0.00122551	2.267	0.209	Molecular Function	GO:0090484	drug transporter activity	2.21811e-05	0.00122551	20	39	59	282
GO:0016829 lyase activity	181	0.00141155	6.954	0.163	Molecular Function	GO:0016829	lyase activity	2.63467e-05	0.00141155	82	99	181	1112
GO:0016301 kinase activity	328	0.00141905	12.601	0.15	Molecular Function	GO:0016301	kinase activity	2.72893e-05	0.00141905	130	198	328	2189
GO:0008061 chitin binding	13	0.00160832	0.499	0.419	Molecular Function	GO:0008061	chitin binding	3.18389e-05	0.00160832	2	11	13	31
GO:0010333 terpene synthase activity	27	0.00189634	1.037	0.273	Molecular Function	GO:0010333	terpene synthase activity	3.86132e-05	0.00189634	21	6	27	99
GO:0016647 oxidoreductase activity, acting on the CH-NH group of donors, oxygen as acceptor	19	0.00272986	0.73	0.317	Molecular Function	GO:0016647	oxidoreductase activity, acting on the CH-NH group of donors, oxygen as acceptor	5.92669e-05	0.00272986	7	12	19	60
GO:0015416 organic phosphonate transmembrane-transporting ATPase activity	41	0.00272986	1.575	0.227	Molecular Function	GO:0015416	organic phosphonate transmembrane-transporting ATPase activity	6.02175e-05	0.00272986	17	24	41	181
GO:0015604 organic phosphonate transmembrane transporter activity	41	0.00272986	1.575	0.227	Molecular Function	GO:0015604	organic phosphonate transmembrane transporter activity	6.02175e-05	0.00272986	17	24	41	181
GO:0004601 peroxidase activity	33	0.00277893	1.268	0.244	Molecular Function	GO:0004601	peroxidase activity	6.43802e-05	0.00277893	12	21	33	135
GO:0016668 oxidoreductase activity, acting on a sulfur group of donors, NAD(P) as acceptor	37	0.00277893	1.421	0.234	Molecular Function	GO:0016668	oxidoreductase activity, acting on a sulfur group of donors, NAD(P) as acceptor	6.44436e-05	0.00277893	13	24	37	158
GO:0004185 serine-type carboxypeptidase activity	20	0.00323961	0.768	0.303	Molecular Function	GO:0004185	serine-type carboxypeptidase activity	7.69591e-05	0.00323961	7	13	20	66
GO:0015605 organophosphate ester transmembrane transporter activity	50	0.00332722	1.921	0.21	Molecular Function	GO:0015605	organophosphate ester transmembrane transporter activity	8.09221e-05	0.00332722	23	27	50	238
GO:0005254 chloride channel activity	33	0.00349593	1.268	0.241	Molecular Function	GO:0005254	chloride channel activity	8.75737e-05	0.00349593	17	16	33	137
GO:0016835 carbon-oxygen lyase activity	94	0.00349593	3.611	0.179	Molecular Function	GO:0016835	carbon-oxygen lyase activity	9.02431e-05	0.00349593	49	45	94	526
GO:0016684 oxidoreductase activity, acting on peroxide as acceptor	34	0.00349593	1.306	0.238	Molecular Function	GO:0016684	oxidoreductase activity, acting on peroxide as acceptor	9.09574e-05	0.00349593	12	22	34	143
GO:0004672 protein kinase activity	245	0.00370159	9.412	0.153	Molecular Function	GO:0004672	protein kinase activity	9.94366e-05	0.00370159	97	148	245	1606
GO:0016762 xyloglucan:xyloglucosyl transferase activity	13	0.00370159	0.499	0.382	Molecular Function	GO:0016762	xyloglucan:xyloglucosyl transferase activity	0.000100496	0.00370159	6	7	13	34
GO:0015108 chloride transmembrane transporter activity	33	0.00425936	1.268	0.237	Molecular Function	GO:0015108	chloride transmembrane transporter activity	0.000118048	0.00425936	17	16	33	139
GO:0005253 anion channel activity	34	0.004301	1.306	0.234	Molecular Function	GO:0005253	anion channel activity	0.000121635	0.004301	17	17	34	145
GO:0035251 UDP-glucosyltransferase activity	41	0.00448015	1.575	0.219	Molecular Function	GO:0035251	UDP-glucosyltransferase activity	0.000129627	0.00448015	16	25	41	187
GO:0045181 glutamate synthase activity, NAD(P)H as acceptor	23	0.00448015	0.884	0.274	Molecular Function	GO:0045181	glutamate synthase activity, NAD(P)H as acceptor	0.000131769	0.00448015	8	15	23	84
GO:0016639 oxidoreductase activity, acting on the CH-NH2 group of donors, NAD or NADP as acceptor	25	0.0045966	0.96	0.263	Molecular Function	GO:0016639	oxidoreductase activity, acting on the CH-NH2 group of donors, NAD or NADP as acceptor	0.000137794	0.0045966	8	17	25	95
GO:0015930 glutamate synthase activity	24	0.00487627	0.922	0.267	Molecular Function	GO:0015930	glutamate synthase activity	0.000148936	0.00487627	8	16	24	90
GO:0005260 channel-conductance-controlling ATPase activity	30	0.00617487	1.153	0.24	Molecular Function	GO:0005260	channel-conductance-controlling ATPase activity	0.000192091	0.00617487	16	14	30	125
GO:0048037 cofactor binding	191	0.00618901	7.338	0.156	Molecular Function	GO:0048037	cofactor binding	0.000196032	0.00618901	65	126	191	1226
GO:0043225 anion transmembrane-transporting ATPase activity	43	0.00630857	1.652	0.212	Molecular Function	GO:0043225	anion transmembrane-transporting ATPase activity	0.000203387	0.00630857	18	25	43	203
GO:0004791 thioredoxin-disulfide reductase activity	26	0.0064299	0.999	0.252	Molecular Function	GO:0004791	thioredoxin-disulfide reductase activity	0.000212757	0.0064299	9	17	26	103
GO:0016838 carbon-oxygen lyase activity, acting on phosphates	29	0.0064299	1.114	0.242	Molecular Function	GO:0016838	carbon-oxygen lyase activity, acting on phosphates	0.000214573	0.0064299	23	6	29	120
GO:0004322 ferroxidase activity	4	0.00644773	0.154	1	Molecular Function	GO:0004322	ferroxidase activity	0.000222461	0.00644773	1	3	4	4
GO:0016724 oxidoreductase activity, oxidizing metal ions, oxygen as acceptor	4	0.00644773	0.154	1	Molecular Function	GO:0016724	oxidoreductase activity, oxidizing metal ions, oxygen as acceptor	0.000222461	0.00644773	1	3	4	4
GO:0016722 oxidoreductase activity, oxidizing metal ions	20	0.00665441	0.768	0.282	Molecular Function	GO:0016722	oxidoreductase activity, oxidizing metal ions	0.000233356	0.00665441	5	15	20	71
GO:0004148 dihydrolipoyl dehydrogenase activity	23	0.00922259	0.884	0.258	Molecular Function	GO:0004148	dihydrolipoyl dehydrogenase activity	0.000333849	0.00922259	9	14	23	89
GO:0004180 carboxypeptidase activity	23	0.00922259	0.884	0.258	Molecular Function	GO:0004180	carboxypeptidase activity	0.000333849	0.00922259	9	14	23	89
GO:0016709 oxidoreductase activity, acting on paired donors, with incorporation or reduction of molecular oxygen, NAD(P)H as one donor, and incorporation of one atom of oxygen	44	0.011553	1.69	0.204	Molecular Function	GO:0016709	oxidoreductase activity, acting on paired donors, with incorporation or reduction of molecular oxygen, NAD(P)H as one donor, and incorporation of one atom of oxygen	0.000424741	0.011553	20	24	44	216
GO:0003844 1,4-alpha-glucan branching enzyme activity	6	0.0119505	0.231	0.6	Molecular Function	GO:0003844	1,4-alpha-glucan branching enzyme activity	0.000447898	0.0119505	3	3	6	10
GO:0016772 transferase activity, transferring phosphorus-containing groups	420	0.0119505	16.135	0.141	Molecular Function	GO:0016772	transferase activity, transferring phosphorus-containing groups	0.000452874	0.0119505	173	247	420	2976
GO:1901677 phosphate transmembrane transporter activity	50	0.0119901	1.921	0.196	Molecular Function	GO:1901677	phosphate transmembrane transporter activity	0.000461158	0.0119901	23	27	50	255
GO:0004565 beta-galactosidase activity	15	0.0133783	0.576	0.306	Molecular Function	GO:0004565	beta-galactosidase activity	0.000522115	0.0133783	5	10	15	49
GO:0042910 xenobiotic transporter activity	32	0.015097	1.229	0.221	Molecular Function	GO:0042910	xenobiotic transporter activity	0.000597731	0.015097	7	25	32	145
GO:0016620 oxidoreductase activity, acting on the aldehyde or oxo group of donors, NAD or NADP as acceptor	42	0.015342	1.614	0.203	Molecular Function	GO:0016620	oxidoreductase activity, acting on the aldehyde or oxo group of donors, NAD or NADP as acceptor	0.000616108	0.015342	12	30	42	207
GO:0008677 2-dehydropantoate 2-reductase activity	8	0.0169495	0.307	0.444	Molecular Function	GO:0008677	2-dehydropantoate 2-reductase activity	0.000690251	0.0169495	3	5	8	18
GO:0015204 urea transmembrane transporter activity	36	0.0174926	1.383	0.211	Molecular Function	GO:0015204	urea transmembrane transporter activity	0.000722263	0.0174926	17	19	36	171
GO:0016638 oxidoreductase activity, acting on the CH-NH2 group of donors	31	0.018424	1.191	0.22	Molecular Function	GO:0016638	oxidoreductase activity, acting on the CH-NH2 group of donors	0.000771141	0.018424	10	21	31	141
GO:0004497 monooxygenase activity	57	0.0204461	2.19	0.185	Molecular Function	GO:0004497	monooxygenase activity	0.000867339	0.0204461	24	33	57	308
GO:0016627 oxidoreductase activity, acting on the CH-CH group of donors	60	0.0236137	2.305	0.182	Molecular Function	GO:0016627	oxidoreductase activity, acting on the CH-CH group of donors	0.00101507	0.0236137	24	36	60	330
GO:0016702 oxidoreductase activity, acting on single donors with incorporation of molecular oxygen, incorporation of two atoms of oxygen	23	0.0240605	0.884	0.24	Molecular Function	GO:0016702	oxidoreductase activity, acting on single donors with incorporation of molecular oxygen, incorporation of two atoms of oxygen	0.00104789	0.0240605	10	13	23	96
GO:0015098 molybdate ion transmembrane transporter activity	33	0.0244324	1.268	0.212	Molecular Function	GO:0015098	molybdate ion transmembrane transporter activity	0.0010779	0.0244324	15	18	33	156
GO:0016903 oxidoreductase activity, acting on the aldehyde or oxo group of donors	52	0.0249251	1.998	0.187	Molecular Function	GO:0016903	oxidoreductase activity, acting on the aldehyde or oxo group of donors	0.00111373	0.0249251	15	37	52	278
GO:0016846 carbon-sulfur lyase activity	16	0.0269458	0.615	0.276	Molecular Function	GO:0016846	carbon-sulfur lyase activity	0.00121927	0.0269458	6	10	16	58
GO:0004368 glycerol-3-phosphate dehydrogenase activity	15	0.0274922	0.576	0.283	Molecular Function	GO:0004368	glycerol-3-phosphate dehydrogenase activity	0.00129064	0.0274922	6	9	15	53
GO:0015925 galactosidase activity	15	0.0274922	0.576	0.283	Molecular Function	GO:0015925	galactosidase activity	0.00129064	0.0274922	5	10	15	53
GO:0016901 oxidoreductase activity, acting on the CH-OH group of donors, quinone or similar compound as acceptor	15	0.0274922	0.576	0.283	Molecular Function	GO:0016901	oxidoreductase activity, acting on the CH-OH group of donors, quinone or similar compound as acceptor	0.00129064	0.0274922	6	9	15	53
GO:0033221 urea-transporting ATPase activity	34	0.0274992	1.306	0.207	Molecular Function	GO:0033221	urea-transporting ATPase activity	0.00131824	0.0274992	15	19	34	164
GO:0001716 L-amino-acid oxidase activity	12	0.0274992	0.461	0.316	Molecular Function	GO:0001716	L-amino-acid oxidase activity	0.00136874	0.0274992	4	8	12	38
GO:0008734 L-aspartate oxidase activity	12	0.0274992	0.461	0.316	Molecular Function	GO:0008734	L-aspartate oxidase activity	0.00136874	0.0274992	4	8	12	38
GO:0015922 aspartate oxidase activity	12	0.0274992	0.461	0.316	Molecular Function	GO:0015922	aspartate oxidase activity	0.00136874	0.0274992	4	8	12	38
GO:0045340 mercury ion binding	12	0.0274992	0.461	0.316	Molecular Function	GO:0045340	mercury ion binding	0.00136874	0.0274992	4	8	12	38
GO:0008514 organic anion transmembrane transporter activity	66	0.0278872	2.536	0.176	Molecular Function	GO:0008514	organic anion transmembrane transporter activity	0.00140382	0.0278872	29	37	66	375
GO:0005342 organic acid transmembrane transporter activity	62	0.0299691	2.382	0.178	Molecular Function	GO:0005342	organic acid transmembrane transporter activity	0.00152558	0.0299691	25	37	62	349
GO:0015203 polyamine transmembrane transporter activity	31	0.0306948	1.191	0.211	Molecular Function	GO:0015203	polyamine transmembrane transporter activity	0.00157988	0.0306948	17	14	31	147
GO:0033220 amide-transporting ATPase activity	34	0.0314238	1.306	0.205	Molecular Function	GO:0033220	amide-transporting ATPase activity	0.00163517	0.0314238	15	19	34	166
GO:0004029 aldehyde dehydrogenase (NAD) activity	14	0.0317471	0.538	0.286	Molecular Function	GO:0004029	aldehyde dehydrogenase (NAD) activity	0.00167535	0.0317471	1	13	14	49
GO:0004097 catechol oxidase activity	7	0.0317471	0.269	0.438	Molecular Function	GO:0004097	catechol oxidase activity	0.00168791	0.0317471	6	1	7	16
GO:0016682 oxidoreductase activity, acting on diphenols and related substances as donors, oxygen as acceptor	12	0.0324311	0.461	0.308	Molecular Function	GO:0016682	oxidoreductase activity, acting on diphenols and related substances as donors, oxygen as acceptor	0.00176006	0.0324311	6	6	12	39
GO:0070008 serine-type exopeptidase activity	21	0.0324311	0.807	0.239	Molecular Function	GO:0070008	serine-type exopeptidase activity	0.0017863	0.0324311	7	14	21	88
GO:0015276 ligand-gated ion channel activity	18	0.0324311	0.692	0.254	Molecular Function	GO:0015276	ligand-gated ion channel activity	0.00179765	0.0324311	4	14	18	71
GO:0022834 ligand-gated channel activity	18	0.0324311	0.692	0.254	Molecular Function	GO:0022834	ligand-gated channel activity	0.00179765	0.0324311	4	14	18	71
GO:0016651 oxidoreductase activity, acting on NAD(P)H	78	0.0326692	2.997	0.169	Molecular Function	GO:0016651	oxidoreductase activity, acting on NAD(P)H	0.00185028	0.0326692	24	54	78	462
GO:0016765 transferase activity, transferring alkyl or aryl (other than methyl) groups	33	0.0326692	1.268	0.205	Molecular Function	GO:0016765	transferase activity, transferring alkyl or aryl (other than methyl) groups	0.00187303	0.0326692	23	10	33	161
GO:0016866 intramolecular transferase activity	36	0.0326692	1.383	0.2	Molecular Function	GO:0016866	intramolecular transferase activity	0.0018815	0.0326692	15	21	36	180
GO:0016759 cellulose synthase activity	19	0.0326692	0.73	0.247	Molecular Function	GO:0016759	cellulose synthase activity	0.0019137	0.0326692	6	13	19	77
GO:0016760 cellulose synthase (UDP-forming) activity	19	0.0326692	0.73	0.247	Molecular Function	GO:0016760	cellulose synthase (UDP-forming) activity	0.0019137	0.0326692	6	13	19	77
GO:0015171 amino acid transmembrane transporter activity	46	0.0326692	1.767	0.188	Molecular Function	GO:0015171	amino acid transmembrane transporter activity	0.00192172	0.0326692	23	23	46	245
GO:0008767 UDP-galactopyranose mutase activity	14	0.0348414	0.538	0.28	Molecular Function	GO:0008767	UDP-galactopyranose mutase activity	0.0020692	0.0348414	5	9	14	50
GO:0046943 carboxylic acid transmembrane transporter activity	61	0.0380306	2.343	0.175	Molecular Function	GO:0046943	carboxylic acid transmembrane transporter activity	0.00228875	0.0380306	25	36	61	348
GO:0008519 ammonium transmembrane transporter activity	33	0.0380306	1.268	0.202	Molecular Function	GO:0008519	ammonium transmembrane transporter activity	0.00231073	0.0380306	17	16	33	163
GO:0015407 monosaccharide-transporting ATPase activity	28	0.0380306	1.076	0.212	Molecular Function	GO:0015407	monosaccharide-transporting ATPase activity	0.00236616	0.0380306	14	14	28	132
GO:0015608 carbohydrate-importing ATPase activity	28	0.0380306	1.076	0.212	Molecular Function	GO:0015608	carbohydrate-importing ATPase activity	0.00236616	0.0380306	14	14	28	132
GO:0015614 D-xylose-importing ATPase activity	28	0.0380306	1.076	0.212	Molecular Function	GO:0015614	D-xylose-importing ATPase activity	0.00236616	0.0380306	14	14	28	132
GO:0015234 thiamine transmembrane transporter activity	30	0.0388846	1.153	0.207	Molecular Function	GO:0015234	thiamine transmembrane transporter activity	0.00252926	0.0388846	14	16	30	145
GO:0015412 molybdate transmembrane-transporting ATPase activity	30	0.0388846	1.153	0.207	Molecular Function	GO:0015412	molybdate transmembrane-transporting ATPase activity	0.00252926	0.0388846	14	16	30	145
GO:0015619 thiamine pyrophosphate-transporting ATPase activity	30	0.0388846	1.153	0.207	Molecular Function	GO:0015619	thiamine pyrophosphate-transporting ATPase activity	0.00252926	0.0388846	14	16	30	145
GO:0048502 thiamine-transporting ATPase activity	30	0.0388846	1.153	0.207	Molecular Function	GO:0048502	thiamine-transporting ATPase activity	0.00252926	0.0388846	14	16	30	145
GO:0090422 thiamine pyrophosphate transporter activity	30	0.0388846	1.153	0.207	Molecular Function	GO:0090422	thiamine pyrophosphate transporter activity	0.00252926	0.0388846	14	16	30	145
GO:0043212 carbohydrate-exporting ATPase activity	29	0.0395497	1.114	0.209	Molecular Function	GO:0043212	carbohydrate-exporting ATPase activity	0.00259489	0.0395497	14	15	29	139
GO:0015148 D-xylose transmembrane transporter activity	28	0.0401193	1.076	0.211	Molecular Function	GO:0015148	D-xylose transmembrane transporter activity	0.00265495	0.0401193	14	14	28	133
GO:0045118 azole transporter activity	30	0.0417196	1.153	0.205	Molecular Function	GO:0045118	azole transporter activity	0.00281916	0.0417196	14	16	30	146
GO:1901474 azole transmembrane transporter activity	30	0.0417196	1.153	0.205	Molecular Function	GO:1901474	azole transmembrane transporter activity	0.00281916	0.0417196	14	16	30	146
GO:0015116 sulfate transmembrane transporter activity	32	0.0417196	1.229	0.201	Molecular Function	GO:0015116	sulfate transmembrane transporter activity	0.00293635	0.0417196	15	17	32	159
GO:0015146 pentose transmembrane transporter activity	28	0.0417196	1.076	0.209	Molecular Function	GO:0015146	pentose transmembrane transporter activity	0.00297323	0.0417196	14	14	28	134
GO:0033232 D-methionine-transporting ATPase activity	28	0.0417196	1.076	0.209	Molecular Function	GO:0033232	D-methionine-transporting ATPase activity	0.00297323	0.0417196	14	14	28	134
GO:0042943 D-amino acid transmembrane transporter activity	28	0.0417196	1.076	0.209	Molecular Function	GO:0042943	D-amino acid transmembrane transporter activity	0.00297323	0.0417196	14	14	28	134
GO:0043865 methionine transmembrane transporter activity	28	0.0417196	1.076	0.209	Molecular Function	GO:0043865	methionine transmembrane transporter activity	0.00297323	0.0417196	14	14	28	134
GO:0048474 D-methionine transmembrane transporter activity	28	0.0417196	1.076	0.209	Molecular Function	GO:0048474	D-methionine transmembrane transporter activity	0.00297323	0.0417196	14	14	28	134
GO:1901243 methionine transmembrane-transporting ATPase activity	28	0.0417196	1.076	0.209	Molecular Function	GO:1901243	methionine transmembrane-transporting ATPase activity	0.00297323	0.0417196	14	14	28	134
GO:0008743 L-threonine 3-dehydrogenase activity	14	0.0429814	0.538	0.269	Molecular Function	GO:0008743	L-threonine 3-dehydrogenase activity	0.00308747	0.0429814	4	10	14	52
GO:0015112 nitrate transmembrane transporter activity	30	0.0433287	1.153	0.204	Molecular Function	GO:0015112	nitrate transmembrane transporter activity	0.00313692	0.0433287	14	16	30	147
GO:0043211 carbohydrate-transporting ATPase activity	29	0.0443038	1.114	0.206	Molecular Function	GO:0043211	carbohydrate-transporting ATPase activity	0.00323257	0.0443038	14	15	29	141
GO:0015220 choline transmembrane transporter activity	28	0.0451974	1.076	0.207	Molecular Function	GO:0015220	choline transmembrane transporter activity	0.00332334	0.0451974	14	14	28	135
GO:0008509 anion transmembrane transporter activity	113	0.0455048	4.341	0.156	Molecular Function	GO:0008509	anion transmembrane transporter activity	0.00337168	0.0455048	46	67	113	723
GO:0004856 xylulokinase activity	12	0.0470694	0.461	0.286	Molecular Function	GO:0004856	xylulokinase activity	0.00351423	0.0470694	6	6	12	42
GO:0018659 4-hydroxybenzoate 3-monooxygenase activity	10	0.0488817	0.384	0.312	Molecular Function	GO:0018659	4-hydroxybenzoate 3-monooxygenase activity	0.00368485	0.0488817	4	6	10	32
GO:0051183 vitamin transporter activity	31	0.0488817	1.191	0.2	Molecular Function	GO:0051183	vitamin transporter activity	0.00372835	0.0488817	14	17	31	155
GO:0016641 oxidoreductase activity, acting on the CH-NH2 group of donors, oxygen as acceptor	14	0.0488817	0.538	0.264	Molecular Function	GO:0016641	oxidoreductase activity, acting on the CH-NH2 group of donors, oxygen as acceptor	0.00373248	0.0488817	4	10	14	53

## Sheet: Supplementary Table 6
Table S6. Gene ontology (GO) term enrichment (FDR <0.05) of transcripts regulated by paclobutrazol in roots under moderate concentration.
id	num	qvalue	per	ratio	class	ID	Descrption	Pvalue	FDR	Up	Down	fg_num	bg_num
GO:0006026 aminoglycan catabolic process	18	3.38034e-08	1.326	0.474	Biological Process	GO:0006026	aminoglycan catabolic process	1.59288e-11	3.38034e-08	5	13	18	38
GO:0055114 oxidation-reduction process	283	3.38034e-08	20.855	0.102	Biological Process	GO:0055114	oxidation-reduction process	2.42058e-11	3.38034e-08	161	122	283	2768
GO:0006032 chitin catabolic process	16	2.28449e-07	1.179	0.471	Biological Process	GO:0006032	chitin catabolic process	2.45381e-10	2.28449e-07	3	13	16	34
GO:0006030 chitin metabolic process	16	4.95825e-07	1.179	0.444	Biological Process	GO:0006030	chitin metabolic process	7.10097e-10	4.95825e-07	3	13	16	36
GO:0016998 cell wall macromolecule catabolic process	16	1.39093e-06	1.179	0.41	Biological Process	GO:0016998	cell wall macromolecule catabolic process	2.98804e-09	1.39093e-06	3	13	16	39
GO:1901072 glucosamine-containing compound catabolic process	16	1.39093e-06	1.179	0.41	Biological Process	GO:1901072	glucosamine-containing compound catabolic process	2.98804e-09	1.39093e-06	3	13	16	39
GO:0046348 amino sugar catabolic process	16	1.85646e-06	1.179	0.4	Biological Process	GO:0046348	amino sugar catabolic process	4.65279e-09	1.85646e-06	3	13	16	40
GO:1901071 glucosamine-containing compound metabolic process	16	2.48899e-06	1.179	0.39	Biological Process	GO:1901071	glucosamine-containing compound metabolic process	7.12923e-09	2.48899e-06	3	13	16	41
GO:1901136 carbohydrate derivative catabolic process	23	2.33653e-05	1.695	0.25	Biological Process	GO:1901136	carbohydrate derivative catabolic process	7.52909e-08	2.33653e-05	9	14	23	92
GO:0005975 carbohydrate metabolic process	198	0.000226405	14.591	0.098	Biological Process	GO:0005975	carbohydrate metabolic process	8.10614e-07	0.000226405	81	117	198	2014
GO:0055085 transmembrane transport	164	0.00487862	12.085	0.097	Biological Process	GO:0055085	transmembrane transport	1.9214e-05	0.00487862	106	58	164	1694
GO:0005576 extracellular region	81	0.00077208	9.963	0.102	Cellular Component	GO:0005576	extracellular region	1.49919e-06	0.00077208	27	54	81	791
GO:0030257 type III protein secretion system complex	16	0.00212105	1.968	0.208	Cellular Component	GO:0030257	type III protein secretion system complex	1.11929e-05	0.00212105	10	6	16	77
GO:0005618 cell wall	36	0.00212105	4.428	0.129	Cellular Component	GO:0005618	cell wall	1.25446e-05	0.00212105	11	25	36	279
GO:0031226 intrinsic component of plasma membrane	65	0.00212105	7.995	0.103	Cellular Component	GO:0031226	intrinsic component of plasma membrane	1.64742e-05	0.00212105	37	28	65	634
GO:0016020 membrane	431	0.0045948	53.014	0.069	Cellular Component	GO:0016020	membrane	4.46097e-05	0.0045948	236	195	431	6243
GO:0016705 oxidoreductase activity, acting on paired donors, with incorporation or reduction of molecular oxygen	97	3.85604e-11	6.445	0.159	Molecular Function	GO:0016705	oxidoreductase activity, acting on paired donors, with incorporation or reduction of molecular oxygen	3.01253e-14	3.85604e-11	64	33	97	610
GO:0016798 hydrolase activity, acting on glycosyl bonds	93	4.95796e-11	6.179	0.16	Molecular Function	GO:0016798	hydrolase activity, acting on glycosyl bonds	7.74681e-14	4.95796e-11	21	72	93	582
GO:0004553 hydrolase activity, hydrolyzing O-glycosyl compounds	85	1.12554e-10	5.648	0.163	Molecular Function	GO:0004553	hydrolase activity, hydrolyzing O-glycosyl compounds	2.63798e-13	1.12554e-10	16	69	85	520
GO:0016491 oxidoreductase activity	290	5.0918e-10	19.269	0.104	Molecular Function	GO:0016491	oxidoreductase activity	1.59119e-12	5.0918e-10	173	117	290	2788
GO:0020037 heme binding	79	1.34842e-09	5.249	0.16	Molecular Function	GO:0020037	heme binding	5.26728e-12	1.34842e-09	42	37	79	493
GO:0004568 chitinase activity	16	2.80135e-08	1.063	0.485	Molecular Function	GO:0004568	chitinase activity	1.31313e-10	2.80135e-08	3	13	16	33
GO:0046906 tetrapyrrole binding	79	3.98536e-08	5.249	0.149	Molecular Function	GO:0046906	tetrapyrrole binding	2.1795e-10	3.98536e-08	42	37	79	531
GO:0003824 catalytic activity	1046	1.81111e-07	69.502	0.079	Molecular Function	GO:0003824	catalytic activity	1.13194e-09	1.81111e-07	560	486	1046	13286
GO:0016758 transferase activity, transferring hexosyl groups	69	3.56495e-06	4.585	0.141	Molecular Function	GO:0016758	transferase activity, transferring hexosyl groups	2.5066e-08	3.56495e-06	34	35	69	488
GO:0010333 terpene synthase activity	23	3.7948e-05	1.528	0.232	Molecular Function	GO:0010333	terpene synthase activity	2.96469e-07	3.7948e-05	21	2	23	99
GO:0015333 peptide:proton symporter activity	18	4.468e-05	1.196	0.273	Molecular Function	GO:0015333	peptide:proton symporter activity	4.53661e-07	4.468e-05	11	7	18	66
GO:0022897 proton-dependent peptide secondary active transmembrane transporter activity	18	4.468e-05	1.196	0.273	Molecular Function	GO:0022897	proton-dependent peptide secondary active transmembrane transporter activity	4.53661e-07	4.468e-05	11	7	18	66
GO:0005506 iron ion binding	66	4.468e-05	4.385	0.133	Molecular Function	GO:0005506	iron ion binding	4.53781e-07	4.468e-05	42	24	66	495
GO:0016838 carbon-oxygen lyase activity, acting on phosphates	25	7.64763e-05	1.661	0.208	Molecular Function	GO:0016838	carbon-oxygen lyase activity, acting on phosphates	8.3646e-07	7.64763e-05	23	2	25	120
GO:0016701 oxidoreductase activity, acting on single donors with incorporation of molecular oxygen	35	0.000166872	2.326	0.166	Molecular Function	GO:0016701	oxidoreductase activity, acting on single donors with incorporation of molecular oxygen	1.95554e-06	0.000166872	19	16	35	211
GO:0004185 serine-type carboxypeptidase activity	17	0.000180117	1.13	0.258	Molecular Function	GO:0004185	serine-type carboxypeptidase activity	2.25146e-06	0.000180117	11	6	17	66
GO:0008061 chitin binding	11	0.000358884	0.731	0.355	Molecular Function	GO:0008061	chitin binding	4.76643e-06	0.000358884	4	7	11	31
GO:0016757 transferase activity, transferring glycosyl groups	103	0.000427436	6.844	0.109	Molecular Function	GO:0016757	transferase activity, transferring glycosyl groups	6.01082e-06	0.000427436	54	49	103	943
GO:0016682 oxidoreductase activity, acting on diphenols and related substances as donors, oxygen as acceptor	12	0.000648113	0.797	0.308	Molecular Function	GO:0016682	oxidoreductase activity, acting on diphenols and related substances as donors, oxygen as acceptor	9.62042e-06	0.000648113	6	6	12	39
GO:0008194 UDP-glycosyltransferase activity	53	0.000938175	3.522	0.129	Molecular Function	GO:0008194	UDP-glycosyltransferase activity	1.4659e-05	0.000938175	35	18	53	410
GO:0016717 oxidoreductase activity, acting on paired donors, with oxidation of a pair of donors resulting in the reduction of molecular oxygen to two molecules of water	10	0.00105709	0.664	0.345	Molecular Function	GO:0016717	oxidoreductase activity, acting on paired donors, with oxidation of a pair of donors resulting in the reduction of molecular oxygen to two molecules of water	1.7343e-05	0.00105709	9	1	10	29
GO:0047274 galactinol-sucrose galactosyltransferase activity	6	0.00117401	0.399	0.6	Molecular Function	GO:0047274	galactinol-sucrose galactosyltransferase activity	2.01783e-05	0.00117401	1	5	6	10
GO:0022857 transmembrane transporter activity	186	0.00128468	12.359	0.094	Molecular Function	GO:0022857	transmembrane transporter activity	2.32896e-05	0.00128468	107	79	186	1976
GO:0015293 symporter activity	31	0.00128468	2.06	0.157	Molecular Function	GO:0015293	symporter activity	2.40878e-05	0.00128468	21	10	31	198
GO:0015291 secondary active transmembrane transporter activity	53	0.00137439	3.522	0.126	Molecular Function	GO:0015291	secondary active transmembrane transporter activity	2.68435e-05	0.00137439	32	21	53	419
GO:1904680 peptide transmembrane transporter activity	36	0.00148533	2.392	0.145	Molecular Function	GO:1904680	peptide transmembrane transporter activity	3.01707e-05	0.00148533	21	15	36	248
GO:0015295 solute:proton symporter activity	25	0.00149925	1.661	0.171	Molecular Function	GO:0015295	solute:proton symporter activity	3.16248e-05	0.00149925	16	9	25	146
GO:0070008 serine-type exopeptidase activity	18	0.00165303	1.196	0.205	Molecular Function	GO:0070008	serine-type exopeptidase activity	3.616e-05	0.00165303	11	7	18	88
GO:0015197 peptide transporter activity	38	0.00177	2.525	0.14	Molecular Function	GO:0015197	peptide transporter activity	4.01016e-05	0.00177	23	15	38	271
GO:0042887 amide transmembrane transporter activity	39	0.00218023	2.591	0.137	Molecular Function	GO:0042887	amide transmembrane transporter activity	5.10992e-05	0.00218023	23	16	39	284
GO:0004097 catechol oxidase activity	7	0.00231772	0.465	0.438	Molecular Function	GO:0004097	catechol oxidase activity	5.61323e-05	0.00231772	5	2	7	16
GO:0045550 geranylgeranyl reductase activity	20	0.00281205	1.329	0.183	Molecular Function	GO:0045550	geranylgeranyl reductase activity	7.03013e-05	0.00281205	10	10	20	109
GO:0042910 xenobiotic transporter activity	24	0.00306234	1.595	0.166	Molecular Function	GO:0042910	xenobiotic transporter activity	7.8951e-05	0.00306234	12	12	24	145
GO:0016762 xyloglucan:xyloglucosyl transferase activity	10	0.00308648	0.664	0.294	Molecular Function	GO:0016762	xyloglucan:xyloglucosyl transferase activity	8.19846e-05	0.00308648	2	8	10	34
GO:0015075 ion transmembrane transporter activity	144	0.00432774	9.568	0.095	Molecular Function	GO:0015075	ion transmembrane transporter activity	0.000118337	0.00432774	81	63	144	1511
GO:0051213 dioxygenase activity	28	0.00459407	1.86	0.15	Molecular Function	GO:0051213	dioxygenase activity	0.000129208	0.00459407	18	10	28	187
GO:0004497 monooxygenase activity	40	0.00474415	2.658	0.13	Molecular Function	GO:0004497	monooxygenase activity	0.000142014	0.00474415	20	20	40	308
GO:0004180 carboxypeptidase activity	17	0.00474415	1.13	0.191	Molecular Function	GO:0004180	carboxypeptidase activity	0.000144154	0.00474415	11	6	17	89
GO:0008767 UDP-galactopyranose mutase activity	12	0.00474415	0.797	0.24	Molecular Function	GO:0008767	UDP-galactopyranose mutase activity	0.000144548	0.00474415	6	6	12	50
GO:0016679 oxidoreductase activity, acting on diphenols and related substances as donors	13	0.00499574	0.864	0.224	Molecular Function	GO:0016679	oxidoreductase activity, acting on diphenols and related substances as donors	0.000162966	0.00499574	7	6	13	58
GO:0015267 channel activity	44	0.00499574	2.924	0.125	Molecular Function	GO:0015267	channel activity	0.000163923	0.00499574	28	16	44	352
GO:0022803 passive transmembrane transporter activity	44	0.00499574	2.924	0.125	Molecular Function	GO:0022803	passive transmembrane transporter activity	0.000163923	0.00499574	28	16	44	352

## Sheet: Supplementary Table 7
Table S7. Gene ontology (GO) term enrichment (FDR <0.05) of transcripts regulated by paclobutrazol in roots under high concentration.
id	num	qvalue	per	ratio	class	ID	Descrption	Pvalue	FDR	Up	Down	fg_num	bg_num
GO:0016491 oxidoreductase activity	318	4.14902e-12	19.788	0.114	Molecular Function	GO:0016491	oxidoreductase activity	2.97848e-15	4.14902e-12	171	147	318	2788
GO:0055114 oxidation-reduction process	313	1.2458e-11	21.827	0.113	Biological Process	GO:0055114	oxidation-reduction process	4.0304e-15	1.2458e-11	161	152	313	2768
GO:0003824 catalytic activity	1132	7.21867e-10	70.442	0.085	Molecular Function	GO:0003824	catalytic activity	1.03642e-12	7.21867e-10	529	603	1132	13286
GO:0020037 heme binding	82	3.83751e-09	5.103	0.166	Molecular Function	GO:0020037	heme binding	8.26456e-12	3.83751e-09	40	42	82	493
GO:0046906 tetrapyrrole binding	83	5.43015e-08	5.165	0.156	Molecular Function	GO:0046906	tetrapyrrole binding	1.55927e-10	5.43015e-08	41	42	83	531
GO:0016705 oxidoreductase activity, acting on paired donors, with incorporation or reduction of molecular oxygen	88	6.316e-07	5.476	0.144	Molecular Function	GO:0016705	oxidoreductase activity, acting on paired donors, with incorporation or reduction of molecular oxygen	2.70471e-09	6.316e-07	55	33	88	610
GO:0010333 terpene synthase activity	27	6.316e-07	1.68	0.273	Molecular Function	GO:0010333	terpene synthase activity	2.72046e-09	6.316e-07	24	3	27	99
GO:0016838 carbon-oxygen lyase activity, acting on phosphates	29	2.89344e-06	1.805	0.242	Molecular Function	GO:0016838	carbon-oxygen lyase activity, acting on phosphates	1.45399e-08	2.89344e-06	26	3	29	120
GO:0016829 lyase activity	133	1.01152e-05	8.276	0.12	Molecular Function	GO:0016829	lyase activity	5.80919e-08	1.01152e-05	80	53	133	1112
GO:0005506 iron ion binding	71	1.81607e-05	4.418	0.143	Molecular Function	GO:0005506	iron ion binding	1.17334e-07	1.81607e-05	46	25	71	495
GO:0004568 chitinase activity	13	4.65053e-05	0.809	0.394	Molecular Function	GO:0004568	chitinase activity	3.3385e-07	4.65053e-05	4	9	13	33
GO:0006026 aminoglycan catabolic process	15	5.68458e-05	1.046	0.395	Biological Process	GO:0006026	aminoglycan catabolic process	3.67815e-08	5.68458e-05	6	9	15	38
GO:0008061 chitin binding	12	0.000150505	0.747	0.387	Molecular Function	GO:0008061	chitin binding	1.18848e-06	0.000150505	5	7	12	31
GO:0004849 uridine kinase activity	15	0.000159901	0.933	0.312	Molecular Function	GO:0004849	uridine kinase activity	1.37747e-06	0.000159901	8	7	15	48
GO:0030257 type III protein secretion system complex	19	0.000173761	2.181	0.247	Cellular Component	GO:0030257	type III protein secretion system complex	2.90084e-07	0.000173761	10	9	19	77
GO:0048037 cofactor binding	137	0.000190566	8.525	0.112	Molecular Function	GO:0048037	cofactor binding	1.77843e-06	0.000190566	74	63	137	1226
GO:0050662 coenzyme binding	100	0.000194444	6.223	0.12	Molecular Function	GO:0050662	coenzyme binding	1.95421e-06	0.000194444	60	40	100	830
GO:0015994 chlorophyll metabolic process	52	0.000361344	3.626	0.155	Biological Process	GO:0015994	chlorophyll metabolic process	4.17083e-07	0.000361344	29	23	52	335
GO:0006032 chitin catabolic process	13	0.000361344	0.907	0.382	Biological Process	GO:0006032	chitin catabolic process	4.67608e-07	0.000361344	4	9	13	34
GO:0019206 nucleoside kinase activity	16	0.000461828	0.996	0.271	Molecular Function	GO:0019206	nucleoside kinase activity	4.97302e-06	0.000461828	9	7	16	59
GO:0031226 intrinsic component of plasma membrane	72	0.000505528	8.266	0.114	Cellular Component	GO:0031226	intrinsic component of plasma membrane	1.68791e-06	0.000505528	43	29	72	634
GO:0046108 uridine metabolic process	15	0.000520501	1.046	0.319	Biological Process	GO:0046108	uridine metabolic process	9.38135e-07	0.000520501	8	7	15	47
GO:0006030 chitin metabolic process	13	0.000520501	0.907	0.361	Biological Process	GO:0006030	chitin metabolic process	1.01035e-06	0.000520501	4	9	13	36
GO:0016701 oxidoreductase activity, acting on single donors with incorporation of molecular oxygen	35	0.000725285	2.178	0.166	Molecular Function	GO:0016701	oxidoreductase activity, acting on single donors with incorporation of molecular oxygen	8.33063e-06	0.000725285	16	19	35	211
GO:0055052 ATP-binding cassette (ABC) transporter complex, substrate-binding subunit-containing	35	0.000735329	4.018	0.146	Cellular Component	GO:0055052	ATP-binding cassette (ABC) transporter complex, substrate-binding subunit-containing	4.3762e-06	0.000735329	16	19	35	239
GO:0044459 plasma membrane part	101	0.000735329	11.596	0.1	Cellular Component	GO:0044459	plasma membrane part	4.91038e-06	0.000735329	49	52	101	1009
GO:0042910 xenobiotic transporter activity	27	0.000810699	1.68	0.186	Molecular Function	GO:0042910	xenobiotic transporter activity	1.03407e-05	0.000810699	13	14	27	145
GO:0022857 transmembrane transporter activity	199	0.000810699	12.383	0.101	Molecular Function	GO:0022857	transmembrane transporter activity	1.04756e-05	0.000810699	98	101	199	1976
GO:0016740 transferase activity	517	0.000946234	32.172	0.088	Molecular Function	GO:0016740	transferase activity	1.29063e-05	0.000946234	237	280	517	5873
GO:0016620 oxidoreductase activity, acting on the aldehyde or oxo group of donors, NAD or NADP as acceptor	34	0.000962413	2.116	0.164	Molecular Function	GO:0016620	oxidoreductase activity, acting on the aldehyde or oxo group of donors, NAD or NADP as acceptor	1.38178e-05	0.000962413	25	9	34	207
GO:1902495 transmembrane transporter complex	49	0.00106463	5.626	0.123	Cellular Component	GO:1902495	transmembrane transporter complex	8.88669e-06	0.00106463	24	25	49	397
GO:0016998 cell wall macromolecule catabolic process	13	0.00110934	0.907	0.333	Biological Process	GO:0016998	cell wall macromolecule catabolic process	2.87116e-06	0.00110934	4	9	13	39
GO:1901072 glucosamine-containing compound catabolic process	13	0.00110934	0.907	0.333	Biological Process	GO:1901072	glucosamine-containing compound catabolic process	2.87116e-06	0.00110934	4	9	13	39
GO:1901136 carbohydrate derivative catabolic process	21	0.00111354	1.464	0.228	Biological Process	GO:1901136	carbohydrate derivative catabolic process	3.34832e-06	0.00111354	10	11	21	92
GO:0015995 chlorophyll biosynthetic process	47	0.00111354	3.278	0.15	Biological Process	GO:0015995	chlorophyll biosynthetic process	3.77762e-06	0.00111354	26	21	47	313
GO:0046348 amino sugar catabolic process	13	0.00111354	0.907	0.325	Biological Process	GO:0046348	amino sugar catabolic process	3.96278e-06	0.00111354	4	9	13	40
GO:0005887 integral component of plasma membrane	63	0.00122625	7.233	0.112	Cellular Component	GO:0005887	integral component of plasma membrane	1.22829e-05	0.00122625	41	22	63	563
GO:0015075 ion transmembrane transporter activity	157	0.00129914	9.77	0.104	Molecular Function	GO:0015075	ion transmembrane transporter activity	1.9585e-05	0.00129914	79	78	157	1511
GO:0016614 oxidoreductase activity, acting on CH-OH group of donors	78	0.00130252	4.854	0.121	Molecular Function	GO:0016614	oxidoreductase activity, acting on CH-OH group of donors	2.0571e-05	0.00130252	49	29	78	643
GO:1901071 glucosamine-containing compound metabolic process	13	0.00130705	0.907	0.317	Biological Process	GO:1901071	glucosamine-containing compound metabolic process	5.40613e-06	0.00130705	4	9	13	41
GO:0006778 porphyrin-containing compound metabolic process	57	0.00130705	3.975	0.138	Biological Process	GO:0006778	porphyrin-containing compound metabolic process	5.49716e-06	0.00130705	30	27	57	413
GO:1990351 transporter complex	49	0.00130719	5.626	0.121	Cellular Component	GO:1990351	transporter complex	1.5276e-05	0.00130719	24	25	49	405
GO:0098533 ATPase dependent transmembrane transport complex	46	0.00135205	5.281	0.123	Cellular Component	GO:0098533	ATPase dependent transmembrane transport complex	1.82542e-05	0.00135205	22	24	46	374
GO:0005576 extracellular region	81	0.00135205	9.3	0.102	Cellular Component	GO:0005576	extracellular region	2.03146e-05	0.00135205	31	50	81	791
GO:0043225 anion transmembrane-transporting ATPase activity	33	0.0013596	2.054	0.163	Molecular Function	GO:0043225	anion transmembrane-transporting ATPase activity	2.28353e-05	0.0013596	17	16	33	203
GO:0004185 serine-type carboxypeptidase activity	16	0.0013596	0.996	0.242	Molecular Function	GO:0004185	serine-type carboxypeptidase activity	2.34245e-05	0.0013596	11	5	16	66
GO:0022804 active transmembrane transporter activity	118	0.00146513	7.343	0.109	Molecular Function	GO:0022804	active transmembrane transporter activity	2.62945e-05	0.00146513	56	62	118	1080
GO:0043190 ATP-binding cassette (ABC) transporter complex	40	0.00158799	4.592	0.128	Cellular Component	GO:0043190	ATP-binding cassette (ABC) transporter complex	2.65107e-05	0.00158799	19	21	40	313
GO:0018467 formaldehyde dehydrogenase activity	10	0.00161394	0.622	0.345	Molecular Function	GO:0018467	formaldehyde dehydrogenase activity	3.06712e-05	0.00161394	7	3	10	29
GO:0050607 mycothiol-dependent formaldehyde dehydrogenase activity	12	0.00161394	0.747	0.293	Molecular Function	GO:0050607	mycothiol-dependent formaldehyde dehydrogenase activity	3.27456e-05	0.00161394	9	3	12	41
GO:0051903 S-(hydroxymethyl)glutathione dehydrogenase activity	12	0.00161394	0.747	0.293	Molecular Function	GO:0051903	S-(hydroxymethyl)glutathione dehydrogenase activity	3.27456e-05	0.00161394	9	3	12	41
GO:0015295 solute:proton symporter activity	26	0.00161394	1.618	0.178	Molecular Function	GO:0015295	solute:proton symporter activity	3.35995e-05	0.00161394	17	9	26	146
GO:0015416 organic phosphonate transmembrane-transporting ATPase activity	30	0.001631	1.867	0.166	Molecular Function	GO:0015416	organic phosphonate transmembrane-transporting ATPase activity	3.62965e-05	0.001631	15	15	30	181
GO:0015604 organic phosphonate transmembrane transporter activity	30	0.001631	1.867	0.166	Molecular Function	GO:0015604	organic phosphonate transmembrane transporter activity	3.62965e-05	0.001631	15	15	30	181
GO:0004024 alcohol dehydrogenase activity, zinc-dependent	12	0.00185949	0.747	0.286	Molecular Function	GO:0004024	alcohol dehydrogenase activity, zinc-dependent	4.27162e-05	0.00185949	9	3	12	42
GO:0042887 amide transmembrane transporter activity	41	0.00192605	2.551	0.144	Molecular Function	GO:0042887	amide transmembrane transporter activity	4.56278e-05	0.00192605	24	17	41	284
GO:0030254 protein secretion by the type III secretion system	19	0.0020463	1.325	0.229	Biological Process	GO:0030254	protein secretion by the type III secretion system	9.26825e-06	0.0020463	10	9	19	83
GO:0009306 protein secretion	83	0.00222754	5.788	0.12	Biological Process	GO:0009306	protein secretion	1.18433e-05	0.00222754	36	47	83	690
GO:0033013 tetrapyrrole metabolic process	69	0.00222754	4.812	0.127	Biological Process	GO:0033013	tetrapyrrole metabolic process	1.22392e-05	0.00222754	35	34	69	545
GO:0006779 porphyrin-containing compound biosynthetic process	52	0.00222754	3.626	0.139	Biological Process	GO:0006779	porphyrin-containing compound biosynthetic process	1.22511e-05	0.00222754	27	25	52	375
GO:0008514 organic anion transmembrane transporter activity	50	0.00241001	3.111	0.133	Molecular Function	GO:0008514	organic anion transmembrane transporter activity	6.01917e-05	0.00241001	34	16	50	375
GO:0016903 oxidoreductase activity, acting on the aldehyde or oxo group of donors	40	0.00241001	2.489	0.144	Molecular Function	GO:0016903	oxidoreductase activity, acting on the aldehyde or oxo group of donors	6.05531e-05	0.00241001	27	13	40	278
GO:0046942 carboxylic acid transport	58	0.00241674	4.045	0.133	Biological Process	GO:0046942	carboxylic acid transport	1.40735e-05	0.00241674	35	23	58	436
GO:0015849 organic acid transport	58	0.00245196	4.045	0.133	Biological Process	GO:0015849	organic acid transport	1.50719e-05	0.00245196	35	23	58	437
GO:0016798 hydrolase activity, acting on glycosyl bonds	70	0.00264462	4.356	0.12	Molecular Function	GO:0016798	hydrolase activity, acting on glycosyl bonds	7.03216e-05	0.00264462	22	48	70	582
GO:0046943 carboxylic acid transmembrane transporter activity	47	0.00264462	2.925	0.135	Molecular Function	GO:0046943	carboxylic acid transmembrane transporter activity	7.21764e-05	0.00264462	32	15	47	348
GO:0015197 peptide transporter activity	39	0.00264462	2.427	0.144	Molecular Function	GO:0015197	peptide transporter activity	7.40955e-05	0.00264462	25	14	39	271
GO:0005342 organic acid transmembrane transporter activity	47	0.00264462	2.925	0.135	Molecular Function	GO:0005342	organic acid transmembrane transporter activity	7.74448e-05	0.00264462	32	15	47	349
GO:0016846 carbon-sulfur lyase activity	14	0.00264462	0.871	0.241	Molecular Function	GO:0016846	carbon-sulfur lyase activity	7.87616e-05	0.00264462	4	10	14	58
GO:0015293 symporter activity	31	0.00264462	1.929	0.157	Molecular Function	GO:0015293	symporter activity	8.26059e-05	0.00264462	21	10	31	198
GO:0015238 drug transmembrane transporter activity	40	0.00264462	2.489	0.142	Molecular Function	GO:0015238	drug transmembrane transporter activity	8.33475e-05	0.00264462	22	18	40	282
GO:0090484 drug transporter activity	40	0.00264462	2.489	0.142	Molecular Function	GO:0090484	drug transporter activity	8.33475e-05	0.00264462	22	18	40	282
GO:0070008 serine-type exopeptidase activity	18	0.00264462	1.12	0.205	Molecular Function	GO:0070008	serine-type exopeptidase activity	8.47529e-05	0.00264462	11	7	18	88
GO:0004097 catechol oxidase activity	7	0.00264462	0.436	0.438	Molecular Function	GO:0004097	catechol oxidase activity	8.54329e-05	0.00264462	4	3	7	16
GO:0051287 NAD binding	49	0.00272677	3.049	0.132	Molecular Function	GO:0051287	NAD binding	9.0044e-05	0.00272677	35	14	49	371
GO:0008743 L-threonine 3-dehydrogenase activity	13	0.00283374	0.809	0.25	Molecular Function	GO:0008743	L-threonine 3-dehydrogenase activity	9.56109e-05	0.00283374	9	4	13	52
GO:0031224 intrinsic component of membrane	279	0.00303497	32.032	0.079	Cellular Component	GO:0031224	intrinsic component of membrane	5.57339e-05	0.00303497	135	144	279	3546
GO:0033014 tetrapyrrole biosynthetic process	65	0.00307967	4.533	0.127	Biological Process	GO:0033014	tetrapyrrole biosynthetic process	1.99267e-05	0.00307967	32	33	65	512
GO:0055085 transmembrane transport	171	0.00379037	11.925	0.101	Biological Process	GO:0055085	transmembrane transport	2.68593e-05	0.00379037	95	76	171	1694
GO:0042398 cellular modified amino acid biosynthetic process	33	0.00379037	2.301	0.16	Biological Process	GO:0042398	cellular modified amino acid biosynthetic process	2.71431e-05	0.00379037	13	20	33	206
GO:0006865 amino acid transport	43	0.00379037	2.999	0.144	Biological Process	GO:0006865	amino acid transport	2.8204e-05	0.00379037	25	18	43	299
GO:0010127 mycothiol-dependent detoxification	12	0.00396072	0.837	0.293	Biological Process	GO:0010127	mycothiol-dependent detoxification	3.07529e-05	0.00396072	9	3	12	41
GO:0004022 alcohol dehydrogenase (NAD) activity	13	0.00420258	0.809	0.241	Molecular Function	GO:0004022	alcohol dehydrogenase (NAD) activity	0.000144813	0.00420258	9	4	13	54
GO:0006575 cellular modified amino acid metabolic process	52	0.00447187	3.626	0.133	Biological Process	GO:0006575	cellular modified amino acid metabolic process	3.61685e-05	0.00447187	26	26	52	390
GO:0030493 bacteriochlorophyll metabolic process	26	0.00487045	1.813	0.174	Biological Process	GO:0030493	bacteriochlorophyll metabolic process	4.31447e-05	0.00487045	13	13	26	149
GO:0030494 bacteriochlorophyll biosynthetic process	26	0.00487045	1.813	0.174	Biological Process	GO:0030494	bacteriochlorophyll biosynthetic process	4.31447e-05	0.00487045	13	13	26	149
GO:0015716 organic phosphonate transport	30	0.00487045	2.092	0.163	Biological Process	GO:0015716	organic phosphonate transport	4.41193e-05	0.00487045	15	15	30	184
GO:0048501 signal recognition particle, plasma membrane targeting	11	0.00509395	1.263	0.244	Cellular Component	GO:0048501	signal recognition particle, plasma membrane targeting	0.000102049	0.00509395	3	8	11	45
GO:0046131 pyrimidine ribonucleoside metabolic process	15	0.00519407	1.046	0.238	Biological Process	GO:0046131	pyrimidine ribonucleoside metabolic process	4.87311e-05	0.00519407	8	7	15	63
GO:0044710 single-organism metabolic process	665	0.00538593	46.374	0.084	Biological Process	GO:0044710	single-organism metabolic process	5.22737e-05	0.00538593	336	329	665	7930
GO:0016717 oxidoreductase activity, acting on paired donors, with oxidation of a pair of donors resulting in the reduction of molecular oxygen to two molecules of water	9	0.0055029	0.56	0.31	Molecular Function	GO:0016717	oxidoreductase activity, acting on paired donors, with oxidation of a pair of donors resulting in the reduction of molecular oxygen to two molecules of water	0.000193569	0.0055029	8	1	9	29
GO:0004029 aldehyde dehydrogenase (NAD) activity	12	0.00606178	0.747	0.245	Molecular Function	GO:0004029	aldehyde dehydrogenase (NAD) activity	0.00021758	0.00606178	9	3	12	49
GO:0022891 substrate-specific transmembrane transporter activity	165	0.00662769	10.268	0.098	Molecular Function	GO:0022891	substrate-specific transmembrane transporter activity	0.00024265	0.00662769	83	82	165	1683
GO:0098797 plasma membrane protein complex	54	0.00673159	6.2	0.108	Cellular Component	GO:0098797	plasma membrane protein complex	0.000146095	0.00673159	23	31	54	502
GO:0016021 integral component of membrane	270	0.00682582	30.999	0.078	Cellular Component	GO:0016021	integral component of membrane	0.000159535	0.00682582	134	136	270	3465
GO:0009898 cytoplasmic side of plasma membrane	35	0.00687108	4.018	0.123	Cellular Component	GO:0009898	cytoplasmic side of plasma membrane	0.000172064	0.00687108	16	19	35	284
GO:0015291 secondary active transmembrane transporter activity	52	0.00724906	3.236	0.124	Molecular Function	GO:0015291	secondary active transmembrane transporter activity	0.000270604	0.00724906	29	23	52	419
GO:0042440 pigment metabolic process	59	0.00738235	4.114	0.125	Biological Process	GO:0042440	pigment metabolic process	7.82343e-05	0.00738235	33	26	59	473
GO:0009243 O antigen biosynthetic process	21	0.00738235	1.464	0.188	Biological Process	GO:0009243	O antigen biosynthetic process	7.88151e-05	0.00738235	14	7	21	112
GO:0046402 O antigen metabolic process	21	0.00738235	1.464	0.188	Biological Process	GO:0046402	O antigen metabolic process	7.88151e-05	0.00738235	14	7	21	112
GO:0015711 organic anion transport	61	0.00741074	4.254	0.123	Biological Process	GO:0015711	organic anion transport	8.44027e-05	0.00741074	37	24	61	495
GO:0046292 formaldehyde metabolic process	12	0.00741074	0.837	0.267	Biological Process	GO:0046292	formaldehyde metabolic process	8.45883e-05	0.00741074	8	4	12	45
GO:0006820 anion transport	76	0.00741074	5.3	0.116	Biological Process	GO:0006820	anion transport	8.67001e-05	0.00741074	41	35	76	654
GO:0046148 pigment biosynthetic process	55	0.00741074	3.835	0.127	Biological Process	GO:0046148	pigment biosynthetic process	8.87083e-05	0.00741074	30	25	55	434
GO:0015809 arginine transport	17	0.00813054	1.185	0.207	Biological Process	GO:0015809	arginine transport	0.000102585	0.00813054	7	10	17	82
GO:0015822 ornithine transport	17	0.00813054	1.185	0.207	Biological Process	GO:0015822	ornithine transport	0.000102585	0.00813054	7	10	17	82
GO:0004180 carboxypeptidase activity	17	0.00824999	1.058	0.191	Molecular Function	GO:0004180	carboxypeptidase activity	0.00031389	0.00824999	12	5	17	89
GO:0016757 transferase activity, transferring glycosyl groups	100	0.00825772	6.223	0.106	Molecular Function	GO:0016757	transferase activity, transferring glycosyl groups	0.000320112	0.00825772	50	50	100	943
GO:0008324 cation transmembrane transporter activity	125	0.00831918	7.778	0.102	Molecular Function	GO:0008324	cation transmembrane transporter activity	0.000339637	0.00831918	65	60	125	1229
GO:0015333 peptide:proton symporter activity	14	0.00831918	0.871	0.212	Molecular Function	GO:0015333	peptide:proton symporter activity	0.000340412	0.00831918	8	6	14	66
GO:0022897 proton-dependent peptide secondary active transmembrane transporter activity	14	0.00831918	0.871	0.212	Molecular Function	GO:0022897	proton-dependent peptide secondary active transmembrane transporter activity	0.000340412	0.00831918	8	6	14	66
GO:0005975 carbohydrate metabolic process	194	0.00896694	13.529	0.096	Biological Process	GO:0005975	carbohydrate metabolic process	0.000116039	0.00896694	80	114	194	2014
GO:1904949 ATPase complex	47	0.0090766	5.396	0.11	Cellular Component	GO:1904949	ATPase complex	0.000242447	0.0090766	22	25	47	428
GO:0004553 hydrolase activity, hydrolyzing O-glycosyl compounds	61	0.0093063	3.796	0.117	Molecular Function	GO:0004553	hydrolase activity, hydrolyzing O-glycosyl compounds	0.000389984	0.0093063	20	41	61	520
GO:0004020 adenylylsulfate kinase activity	12	0.0093063	0.747	0.231	Molecular Function	GO:0004020	adenylylsulfate kinase activity	0.000394165	0.0093063	6	6	12	52
GO:0015171 amino acid transmembrane transporter activity	34	0.0095882	2.116	0.139	Molecular Function	GO:0015171	amino acid transmembrane transporter activity	0.000412988	0.0095882	23	11	34	245
GO:0030745 dimethylhistidine N-methyltransferase activity	4	0.00962797	0.249	0.667	Molecular Function	GO:0030745	dimethylhistidine N-methyltransferase activity	0.000427589	0.00962797	2	2	4	6
GO:0018836 alkylmercury lyase activity	3	0.00962797	0.187	1	Molecular Function	GO:0018836	alkylmercury lyase activity	0.000428524	0.00962797	2	1	3	3
GO:0047733 CDP-glucose 4,6-dehydratase activity	13	0.0096501	0.809	0.217	Molecular Function	GO:0047733	CDP-glucose 4,6-dehydratase activity	0.00044182	0.0096501	9	4	13	60
GO:0047274 galactinol-sucrose galactosyltransferase activity	5	0.0096501	0.311	0.5	Molecular Function	GO:0047274	galactinol-sucrose galactosyltransferase activity	0.000443364	0.0096501	0	5	5	10
GO:0006040 amino sugar metabolic process	16	0.0101293	1.116	0.211	Biological Process	GO:0006040	amino sugar metabolic process	0.000134358	0.0101293	4	12	16	76
GO:0016630 protochlorophyllide reductase activity	12	0.0101794	0.747	0.226	Molecular Function	GO:0016630	protochlorophyllide reductase activity	0.000474988	0.0101794	9	3	12	53
GO:0016682 oxidoreductase activity, acting on diphenols and related substances as donors, oxygen as acceptor	10	0.0102533	0.622	0.256	Molecular Function	GO:0016682	oxidoreductase activity, acting on diphenols and related substances as donors, oxygen as acceptor	0.0004858	0.0102533	5	5	10	39
GO:0019114 catechol dioxygenase activity	6	0.0103641	0.373	0.4	Molecular Function	GO:0019114	catechol dioxygenase activity	0.000503864	0.0103641	2	4	6	15
GO:0008028 monocarboxylic acid transmembrane transporter activity	33	0.0103641	2.054	0.139	Molecular Function	GO:0008028	monocarboxylic acid transmembrane transporter activity	0.000505928	0.0103641	22	11	33	238
GO:1904680 peptide transmembrane transporter activity	34	0.0103842	2.116	0.137	Molecular Function	GO:1904680	peptide transmembrane transporter activity	0.000516582	0.0103842	22	12	34	248
GO:0016835 carbon-oxygen lyase activity	61	0.0103842	3.796	0.116	Molecular Function	GO:0016835	carbon-oxygen lyase activity	0.000525006	0.0103842	46	15	61	526
GO:0008519 ammonium transmembrane transporter activity	25	0.0103842	1.556	0.153	Molecular Function	GO:0008519	ammonium transmembrane transporter activity	0.000529275	0.0103842	18	7	25	163
GO:0010430 fatty acid omega-oxidation	4	0.010679	0.279	0.8	Biological Process	GO:0010430	fatty acid omega-oxidation	0.000148008	0.010679	0	4	4	5
GO:1901605 alpha-amino acid metabolic process	120	0.010679	8.368	0.104	Biological Process	GO:1901605	alpha-amino acid metabolic process	0.00014856	0.010679	66	54	120	1156
GO:0008509 anion transmembrane transporter activity	79	0.0107133	4.916	0.109	Molecular Function	GO:0008509	anion transmembrane transporter activity	0.000553739	0.0107133	45	34	79	723
GO:0015802 basic amino acid transport	17	0.0112112	1.185	0.2	Biological Process	GO:0015802	basic amino acid transport	0.000163217	0.0112112	7	10	17	85
GO:0015819 lysine transport	17	0.0112112	1.185	0.2	Biological Process	GO:0015819	lysine transport	0.000163217	0.0112112	7	10	17	85
GO:0018835 carbon phosphorus lyase activity	25	0.0121422	1.556	0.152	Molecular Function	GO:0018835	carbon phosphorus lyase activity	0.000636308	0.0121422	16	9	25	165
GO:0015098 molybdate ion transmembrane transporter activity	24	0.0121848	1.493	0.154	Molecular Function	GO:0015098	molybdate ion transmembrane transporter activity	0.000647293	0.0121848	13	11	24	156
GO:0015294 solute:cation symporter activity	27	0.012223	1.68	0.147	Molecular Function	GO:0015294	solute:cation symporter activity	0.000658094	0.012223	18	9	27	184
GO:0080167 response to karrikin	11	0.0132991	0.767	0.262	Biological Process	GO:0080167	response to karrikin	0.000197916	0.0132991	3	8	11	42
GO:0044282 small molecule catabolic process	91	0.0133644	6.346	0.109	Biological Process	GO:0044282	small molecule catabolic process	0.000203212	0.0133644	50	41	91	837
GO:0055051 ATP-binding cassette (ABC) transporter complex, integrated substrate binding	25	0.0136544	2.87	0.134	Cellular Component	GO:0055051	ATP-binding cassette (ABC) transporter complex, integrated substrate binding	0.000387522	0.0136544	15	10	25	186
GO:0000287 magnesium ion binding	35	0.013687	2.178	0.133	Molecular Function	GO:0000287	magnesium ion binding	0.000746742	0.013687	30	5	35	263
GO:0018577 catechol 2,3-dioxygenase activity	5	0.013713	0.311	0.455	Molecular Function	GO:0018577	catechol 2,3-dioxygenase activity	0.000762374	0.013713	1	4	5	11
GO:0008667 2,3-dihydro-2,3-dihydroxybenzoate dehydrogenase activity	19	0.013713	1.182	0.168	Molecular Function	GO:0008667	2,3-dihydro-2,3-dihydroxybenzoate dehydrogenase activity	0.000767847	0.013713	13	6	19	113
GO:0009288 bacterial-type flagellum	16	0.0143648	1.837	0.165	Cellular Component	GO:0009288	bacterial-type flagellum	0.0004534	0.0143648	9	7	16	97
GO:0005886 plasma membrane	180	0.0143648	20.666	0.081	Cellular Component	GO:0005886	plasma membrane	0.000455644	0.0143648	86	94	180	2221
GO:0098562 cytoplasmic side of membrane	35	0.0146728	4.018	0.117	Cellular Component	GO:0098562	cytoplasmic side of membrane	0.000489909	0.0146728	16	19	35	300
GO:0051213 dioxygenase activity	27	0.0149271	1.68	0.144	Molecular Function	GO:0051213	dioxygenase activity	0.000846547	0.0149271	15	12	27	187
GO:0015893 drug transport	40	0.0153774	2.789	0.134	Biological Process	GO:0015893	drug transport	0.000238794	0.0153774	22	18	40	298
GO:0016020 membrane	450	0.0166557	51.665	0.072	Cellular Component	GO:0016020	membrane	0.000589783	0.0166557	213	237	450	6243
GO:0048500 signal recognition particle	12	0.0166557	1.378	0.19	Cellular Component	GO:0048500	signal recognition particle	0.000611729	0.0166557	4	8	12	63
GO:0098552 side of membrane	37	0.0170158	4.248	0.113	Cellular Component	GO:0098552	side of membrane	0.000653362	0.0170158	17	20	37	328
GO:0015605 organophosphate ester transmembrane transporter activity	32	0.018008	1.991	0.134	Molecular Function	GO:0015605	organophosphate ester transmembrane transporter activity	0.0010342	0.018008	16	16	32	238
GO:0009404 toxin metabolic process	15	0.0180123	1.046	0.205	Biological Process	GO:0009404	toxin metabolic process	0.000285539	0.0180123	11	4	15	73
GO:0005215 transporter activity	207	0.01804	12.881	0.092	Molecular Function	GO:0005215	transporter activity	0.00104899	0.01804	102	105	207	2243
GO:0015204 urea transmembrane transporter activity	25	0.0183203	1.556	0.146	Molecular Function	GO:0015204	urea transmembrane transporter activity	0.00107844	0.0183203	14	11	25	171
GO:0006082 organic acid metabolic process	233	0.0187774	16.248	0.092	Biological Process	GO:0006082	organic acid metabolic process	0.000303744	0.0187774	130	103	233	2523
GO:0004601 peroxidase activity	21	0.0198288	1.307	0.156	Molecular Function	GO:0004601	peroxidase activity	0.00118486	0.0198288	4	17	21	135
GO:0008236 serine-type peptidase activity	55	0.0198288	3.423	0.115	Molecular Function	GO:0008236	serine-type peptidase activity	0.00120994	0.0198288	24	31	55	479
GO:0017171 serine hydrolase activity	55	0.0198288	3.423	0.115	Molecular Function	GO:0017171	serine hydrolase activity	0.00120994	0.0198288	24	31	55	479
GO:0004866 endopeptidase inhibitor activity	11	0.020073	0.685	0.216	Molecular Function	GO:0004866	endopeptidase inhibitor activity	0.00124269	0.020073	5	6	11	51
GO:0004316 3-oxoacyl-[acyl-carrier-protein] reductase (NADPH) activity	17	0.020073	1.058	0.17	Molecular Function	GO:0004316	3-oxoacyl-[acyl-carrier-protein] reductase (NADPH) activity	0.00125366	0.020073	12	5	17	100
GO:0015412 molybdate transmembrane-transporting ATPase activity	22	0.0202966	1.369	0.152	Molecular Function	GO:0015412	molybdate transmembrane-transporting ATPase activity	0.0012822	0.0202966	12	10	22	145
GO:0033221 urea-transporting ATPase activity	24	0.0207231	1.493	0.146	Molecular Function	GO:0033221	urea-transporting ATPase activity	0.00132402	0.0207231	13	11	24	164
GO:0032778 cobalt-transporting ATPase activity	23	0.021167	1.431	0.148	Molecular Function	GO:0032778	cobalt-transporting ATPase activity	0.00136757	0.021167	13	10	23	155
GO:0003978 UDP-glucose 4-epimerase activity	17	0.0214851	1.058	0.168	Molecular Function	GO:0003978	UDP-glucose 4-epimerase activity	0.00140355	0.0214851	12	5	17	101
GO:0016229 steroid dehydrogenase activity	20	0.0217892	1.245	0.156	Molecular Function	GO:0016229	steroid dehydrogenase activity	0.00144973	0.0217892	15	5	20	128
GO:0030414 peptidase inhibitor activity	11	0.0217892	0.685	0.212	Molecular Function	GO:0030414	peptidase inhibitor activity	0.00147034	0.0217892	5	6	11	52
GO:0061135 endopeptidase regulator activity	11	0.0217892	0.685	0.212	Molecular Function	GO:0061135	endopeptidase regulator activity	0.00147034	0.0217892	5	6	11	52
GO:0016034 maleylacetoacetate isomerase activity	14	0.0218399	0.871	0.184	Molecular Function	GO:0016034	maleylacetoacetate isomerase activity	0.00148944	0.0218399	10	4	14	76
GO:0033220 amide-transporting ATPase activity	24	0.0227365	1.493	0.145	Molecular Function	GO:0033220	amide-transporting ATPase activity	0.00156691	0.0227365	13	11	24	166
GO:0006113 fermentation	15	0.0231004	1.046	0.2	Biological Process	GO:0006113	fermentation	0.000388619	0.0231004	10	5	15	75
GO:0006213 pyrimidine nucleoside metabolic process	15	0.0231004	1.046	0.2	Biological Process	GO:0006213	pyrimidine nucleoside metabolic process	0.000388619	0.0231004	8	7	15	75
GO:0015415 phosphate ion transmembrane-transporting ATPase activity	23	0.0233547	1.431	0.146	Molecular Function	GO:0015415	phosphate ion transmembrane-transporting ATPase activity	0.00162628	0.0233547	15	8	23	157
GO:0018941 organomercury metabolic process	3	0.023645	0.209	1	Biological Process	GO:0018941	organomercury metabolic process	0.000420729	0.023645	2	1	3	3
GO:0018942 organometal metabolic process	3	0.023645	0.209	1	Biological Process	GO:0018942	organometal metabolic process	0.000420729	0.023645	2	1	3	3
GO:0046413 organomercury catabolic process	3	0.023645	0.209	1	Biological Process	GO:0046413	organomercury catabolic process	0.000420729	0.023645	2	1	3	3
GO:0009066 aspartate family amino acid metabolic process	54	0.0237122	3.766	0.12	Biological Process	GO:0009066	aspartate family amino acid metabolic process	0.000429596	0.0237122	28	26	54	451
GO:0043436 oxoacid metabolic process	230	0.0240527	16.039	0.092	Biological Process	GO:0043436	oxoacid metabolic process	0.000445057	0.0240527	129	101	230	2503
GO:0015718 monocarboxylic acid transport	34	0.0240527	2.371	0.137	Biological Process	GO:0015718	monocarboxylic acid transport	0.000459456	0.0240527	23	11	34	248
GO:0006952 defense response	92	0.0240527	6.416	0.106	Biological Process	GO:0006952	defense response	0.000461231	0.0240527	44	48	92	869
GO:0009063 cellular amino acid catabolic process	51	0.0240527	3.556	0.121	Biological Process	GO:0009063	cellular amino acid catabolic process	0.000466892	0.0240527	32	19	51	421
GO:0032940 secretion by cell	89	0.0248622	6.206	0.106	Biological Process	GO:0032940	secretion by cell	0.000494012	0.0248622	38	51	89	837
GO:0032297 negative regulation of DNA-dependent DNA replication initiation	17	0.0248622	1.185	0.183	Biological Process	GO:0032297	negative regulation of DNA-dependent DNA replication initiation	0.000498693	0.0248622	9	8	17	93
GO:0046395 carboxylic acid catabolic process	72	0.0254508	5.021	0.111	Biological Process	GO:0046395	carboxylic acid catabolic process	0.000518731	0.0254508	43	29	72	649
GO:0046903 secretion	90	0.0254896	6.276	0.106	Biological Process	GO:0046903	secretion	0.000527769	0.0254896	39	51	90	850
GO:0022892 substrate-specific transporter activity	172	0.0255561	10.703	0.093	Molecular Function	GO:0022892	substrate-specific transporter activity	0.00179791	0.0255561	86	86	172	1844
GO:0008687 3,4-dihydroxyphenylacetate 2,3-dioxygenase activity	5	0.0260353	0.311	0.385	Molecular Function	GO:0008687	3,4-dihydroxyphenylacetate 2,3-dioxygenase activity	0.00186901	0.0260353	1	4	5	13
GO:0033897 ribonuclease T2 activity	5	0.0260353	0.311	0.385	Molecular Function	GO:0033897	ribonuclease T2 activity	0.00186901	0.0260353	4	1	5	13
GO:0016054 organic acid catabolic process	72	0.0265863	5.021	0.111	Biological Process	GO:0016054	organic acid catabolic process	0.000565816	0.0265863	43	29	72	651
GO:0015698 inorganic anion transport	41	0.0265863	2.859	0.128	Biological Process	GO:0015698	inorganic anion transport	0.000567678	0.0265863	21	20	41	321
GO:0030246 carbohydrate binding	41	0.0271637	2.551	0.121	Molecular Function	GO:0030246	carbohydrate binding	0.00196952	0.0271637	19	22	41	340
GO:0015689 molybdate ion transport	24	0.0272553	1.674	0.154	Biological Process	GO:0015689	molybdate ion transport	0.00059078	0.0272553	13	11	24	156
GO:0042954 lipoprotein transporter activity	22	0.0272941	1.369	0.147	Molecular Function	GO:0042954	lipoprotein transporter activity	0.00199856	0.0272941	14	8	22	150
GO:0019752 carboxylic acid metabolic process	226	0.0282953	15.76	0.092	Biological Process	GO:0019752	carboxylic acid metabolic process	0.000622478	0.0282953	128	98	226	2469
GO:0016702 oxidoreductase activity, acting on single donors with incorporation of molecular oxygen, incorporation of two atoms of oxygen	16	0.028734	0.996	0.167	Molecular Function	GO:0016702	oxidoreductase activity, acting on single donors with incorporation of molecular oxygen, incorporation of two atoms of oxygen	0.00212463	0.028734	8	8	16	96
GO:1901682 sulfur compound transmembrane transporter activity	28	0.0290736	1.742	0.134	Molecular Function	GO:1901682	sulfur compound transmembrane transporter activity	0.00217061	0.0290736	16	12	28	209
GO:0008446 GDP-mannose 4,6-dehydratase activity	10	0.0302246	0.622	0.213	Molecular Function	GO:0008446	GDP-mannose 4,6-dehydratase activity	0.00227823	0.0302246	7	3	10	47
GO:0072527 pyrimidine-containing compound metabolic process	45	0.030312	3.138	0.123	Biological Process	GO:0072527	pyrimidine-containing compound metabolic process	0.000676652	0.030312	21	24	45	365
GO:0016684 oxidoreductase activity, acting on peroxide as acceptor	21	0.0322948	1.307	0.147	Molecular Function	GO:0016684	oxidoreductase activity, acting on peroxide as acceptor	0.00245747	0.0322948	4	17	21	143
GO:0003922 GMP synthase (glutamine-hydrolyzing) activity	7	0.0327611	0.436	0.269	Molecular Function	GO:0003922	GMP synthase (glutamine-hydrolyzing) activity	0.00251647	0.0327611	1	6	7	26
GO:0042742 defense response to bacterium	34	0.0335936	2.371	0.133	Biological Process	GO:0042742	defense response to bacterium	0.000760773	0.0335936	18	16	34	255
GO:0033229 cysteine transmembrane transporter activity	25	0.0357166	1.556	0.137	Molecular Function	GO:0033229	cysteine transmembrane transporter activity	0.00279477	0.0357166	15	10	25	183
GO:0033230 cysteine-transporting ATPase activity	25	0.0357166	1.556	0.137	Molecular Function	GO:0033230	cysteine-transporting ATPase activity	0.00279477	0.0357166	15	10	25	183
GO:0042625 ATPase coupled ion transmembrane transporter activity	54	0.0361418	3.36	0.111	Molecular Function	GO:0042625	ATPase coupled ion transmembrane transporter activity	0.00285398	0.0361418	23	31	54	487
GO:0015087 cobalt ion transmembrane transporter activity	23	0.0362203	1.431	0.14	Molecular Function	GO:0015087	cobalt ion transmembrane transporter activity	0.00288618	0.0362203	13	10	23	164
GO:0000099 sulfur amino acid transmembrane transporter activity	25	0.0370851	1.556	0.136	Molecular Function	GO:0000099	sulfur amino acid transmembrane transporter activity	0.00300834	0.0370851	15	10	25	184
GO:0015424 amino acid-transporting ATPase activity	25	0.0370851	1.556	0.136	Molecular Function	GO:0015424	amino acid-transporting ATPase activity	0.00300834	0.0370851	15	10	25	184
GO:0015175 neutral amino acid transmembrane transporter activity	26	0.0371706	1.618	0.134	Molecular Function	GO:0015175	neutral amino acid transmembrane transporter activity	0.00304196	0.0371706	16	10	26	194
GO:0016616 oxidoreductase activity, acting on the CH-OH group of donors, NAD or NADP as acceptor	60	0.0373794	3.734	0.108	Molecular Function	GO:0016616	oxidoreductase activity, acting on the CH-OH group of donors, NAD or NADP as acceptor	0.00308588	0.0373794	41	19	60	555
GO:1901677 phosphate transmembrane transporter activity	32	0.0376975	1.991	0.125	Molecular Function	GO:1901677	phosphate transmembrane transporter activity	0.00315947	0.0376975	16	16	32	255
GO:0004312 fatty acid synthase activity	21	0.0376975	1.307	0.144	Molecular Function	GO:0004312	fatty acid synthase activity	0.00316726	0.0376975	16	5	21	146
GO:0003854 3-beta-hydroxy-delta5-steroid dehydrogenase activity	18	0.0376975	1.12	0.153	Molecular Function	GO:0003854	3-beta-hydroxy-delta5-steroid dehydrogenase activity	0.00319333	0.0376975	14	4	18	118
GO:0045550 geranylgeranyl reductase activity	17	0.0379307	1.058	0.156	Molecular Function	GO:0045550	geranylgeranyl reductase activity	0.00324031	0.0379307	7	10	17	109
GO:0015203 polyamine transmembrane transporter activity	21	0.0399214	1.307	0.143	Molecular Function	GO:0015203	polyamine transmembrane transporter activity	0.00343903	0.0399214	15	6	21	147
GO:0033764 steroid dehydrogenase activity, acting on the CH-OH group of donors, NAD or NADP as acceptor	18	0.040334	1.12	0.151	Molecular Function	GO:0033764	steroid dehydrogenase activity, acting on the CH-OH group of donors, NAD or NADP as acceptor	0.00350353	0.040334	14	4	18	119
GO:0008773 [protein-PII] uridylyltransferase activity	9	0.0404313	0.56	0.214	Molecular Function	GO:0008773	[protein-PII] uridylyltransferase activity	0.00354101	0.0404313	4	5	9	42
GO:0071944 cell periphery	203	0.0405453	23.307	0.078	Cellular Component	GO:0071944	cell periphery	0.00162452	0.0405453	93	110	203	2611
GO:0016679 oxidoreductase activity, acting on diphenols and related substances as donors	11	0.0414251	0.685	0.19	Molecular Function	GO:0016679	oxidoreductase activity, acting on diphenols and related substances as donors	0.00365778	0.0414251	6	5	11	58
GO:0015232 heme transporter activity	21	0.0415673	1.307	0.142	Molecular Function	GO:0015232	heme transporter activity	0.00373002	0.0415673	14	7	21	148
GO:0015439 heme-transporting ATPase activity	21	0.0415673	1.307	0.142	Molecular Function	GO:0015439	heme-transporting ATPase activity	0.00373002	0.0415673	14	7	21	148
GO:1901678 iron coordination entity transport	23	0.041775	1.604	0.151	Biological Process	GO:1901678	iron coordination entity transport	0.000959569	0.041775	14	9	23	152
GO:0004612 phosphoenolpyruvate carboxykinase (ATP) activity	3	0.0421854	0.187	0.6	Molecular Function	GO:0004612	phosphoenolpyruvate carboxykinase (ATP) activity	0.00381576	0.0421854	0	3	3	5
GO:0015840 urea transport	25	0.0422137	1.743	0.146	Biological Process	GO:0015840	urea transport	0.000984679	0.0422137	14	11	25	171
GO:0006811 ion transport	159	0.0422137	11.088	0.095	Biological Process	GO:0006811	ion transport	0.00100907	0.0422137	81	78	159	1677
GO:0042965 glutaredoxin biosynthetic process	8	0.0422137	0.558	0.276	Biological Process	GO:0042965	glutaredoxin biosynthetic process	0.00101062	0.0422137	6	2	8	29
GO:0005047 signal recognition particle binding	17	0.0430642	1.058	0.153	Molecular Function	GO:0005047	signal recognition particle binding	0.00392617	0.0430642	4	13	17	111
GO:0006567 threonine catabolic process	14	0.0441324	0.976	0.189	Biological Process	GO:0006567	threonine catabolic process	0.00107083	0.0441324	9	5	14	74
GO:0006177 GMP biosynthetic process	7	0.0449002	0.488	0.304	Biological Process	GO:0006177	GMP biosynthetic process	0.00110398	0.0449002	1	6	7	23
GO:1901606 alpha-amino acid catabolic process	47	0.044907	3.278	0.119	Biological Process	GO:1901606	alpha-amino acid catabolic process	0.00111868	0.044907	31	16	47	395
GO:0050660 flavin adenine dinucleotide binding	27	0.0464075	1.68	0.129	Molecular Function	GO:0050660	flavin adenine dinucleotide binding	0.00428243	0.0464075	12	15	27	209
GO:0031263 amine-transporting ATPase activity	26	0.0464075	1.618	0.131	Molecular Function	GO:0031263	amine-transporting ATPase activity	0.00429761	0.0464075	15	11	26	199
GO:0018364 peptidyl-glutamine methylation	15	0.0467294	1.046	0.181	Biological Process	GO:0018364	peptidyl-glutamine methylation	0.0011792	0.0467294	7	8	15	83
GO:0005048 signal sequence binding	14	0.046834	0.871	0.165	Molecular Function	GO:0005048	signal sequence binding	0.00437073	0.046834	4	10	14	85
GO:0051184 cofactor transporter activity	22	0.0475836	1.369	0.138	Molecular Function	GO:0051184	cofactor transporter activity	0.00447484	0.0475836	15	7	22	160
GO:0042277 peptide binding	17	0.0498868	1.058	0.15	Molecular Function	GO:0042277	peptide binding	0.00472725	0.0498868	6	11	17	113

## Sheet: Supplementary Table 8
Table S8. Module assignment and kWithin for the 18 ,711 genes selected for WGCNA.
Gene	moduleColors	All.kWithin	MM.pink	MM.yellow	MM.magenta	MM.brown	MM.green	MM.purple	MM.turquoise	MM.black	MM.blue	MM.red	MM.grey	MM.pink.pvalue	MM.yellow.pvalue	MM.magenta.pvalue	MM.brown.pvalue	MM.green.pvalue	MM.purple.pvalue	MM.turquoise.pvalue	MM.black.pvalue	MM.blue.pvalue	MM.red.pvalue	MM.grey.pvalue
MSTRG.10008	black	281.035	-0.354244	-0.434257	-0.903829	-0.468773	-0.368449	0.0872084	0.113623	0.881444	0.645826	0.838334	-0.148666	0.258578	0.158368	5.50244e-05	0.124234	0.238603	0.787547	0.725138	0.000150686	0.0232939	0.000658556	0.644711
MSTRG.10060	black	306.297	0.417724	0.462911	0.885345	0.432972	0.382756	-0.10168	-0.0453999	-0.916574	-0.645886	-0.82187	0.0179951	0.176633	0.129657	0.000128342	0.159743	0.21944	0.75319	0.88858	2.76308e-05	0.0232768	0.00103861	0.955734
MSTRG.10063	black	388.61	-0.460991	-0.350612	-0.85967	-0.470285	-0.567116	-0.0407049	-0.202593	0.932991	0.491538	0.678972	-0.11596	0.131465	0.263836	0.000336997	0.12286	0.0544856	0.900049	0.527727	9.5011e-06	0.104593	0.0151818	0.719684
MSTRG.10106	black	357.318	-0.608527	-0.665379	-0.789773	-0.208699	-0.192823	0.336281	0.0246859	0.968005	0.788834	0.851095	-0.069231	0.0357536	0.0182038	0.00224459	0.515086	0.548226	0.285182	0.939299	2.50257e-07	0.00229129	0.000446538	0.830711
MSTRG.10150	black	21.2267	0.295096	0.203862	0.33729	0.124187	0.256556	-0.0301993	0.188961	-0.453584	-0.204882	-0.250399	-0.505594	0.351767	0.52509	0.283649	0.700581	0.42086	0.925772	0.556419	0.138597	0.522973	0.432477	0.0935632
MSTRG.10162	black	402.634	-0.747997	-0.845915	-0.605887	0.065188	0.0810487	0.590237	0.0580386	0.924273	0.89904	0.830757	-0.0547873	0.00514761	0.000524962	0.0367854	0.840482	0.802281	0.0433433	0.85781	1.72543e-05	6.95795e-05	0.000816971	0.86571
MSTRG.10183	black	355.186	0.643263	0.717642	0.75817	0.151392	0.120723	-0.403307	-0.0476903	-0.96476	-0.830841	-0.864933	0.188465	0.0240305	0.00859333	0.00426819	0.638586	0.708606	0.193591	0.882992	4.03416e-07	0.000815067	0.000280953	0.557474
MSTRG.10206	black	479.98	-0.858093	-0.79124	-0.495785	0.141368	-0.034841	0.520578	-0.230462	0.92822	0.752441	0.642178	0.0358766	0.000355372	0.00217314	0.101173	0.661208	0.914397	0.0826985	0.471139	1.32923e-05	0.00474817	0.0243473	0.911861
MSTRG.10207	black	100.508	-0.668994	-0.476929	-0.304143	0.0960421	-0.152346	0.273357	-0.389998	0.6691	0.414639	0.327607	-0.238256	0.0173607	0.11694	0.336486	0.766529	0.636448	0.38996	0.210106	0.0173362	0.18018	0.298565	0.455838
MSTRG.10209	black	20.7758	-0.202936	-0.108683	-0.464113	-0.303516	-0.399209	-0.105263	-0.157998	0.486889	0.176248	0.31558	0.486761	0.527014	0.736705	0.128533	0.337533	0.198588	0.744743	0.623832	0.108423	0.583735	0.31769	0.10853
MSTRG.10233	black	291.68	-0.522928	-0.500657	-0.820972	-0.341825	-0.376206	0.146988	-0.0775655	0.94196	0.62853	0.759329	0.0444787	0.0810761	0.0973442	0.00106334	0.276811	0.228095	0.648492	0.810639	4.70349e-06	0.0285958	0.00417581	0.890829
MSTRG.10269	black	392.941	-0.766046	-0.769526	-0.568945	0.0592595	-0.0319885	0.498719	-0.100699	0.912084	0.786184	0.71834	-0.0508539	0.00366949	0.00342633	0.053538	0.854847	0.921386	0.0988555	0.755505	3.56349e-05	0.00242705	0.00849869	0.875282
MSTRG.10292	black	349.83	0.803217	0.850959	0.488437	-0.169812	-0.123823	-0.619437	0.0387583	-0.878089	-0.851966	-0.72898	0.166128	0.00165262	0.000448473	0.107138	0.59776	0.701424	0.0317076	0.904809	0.000172235	0.000434297	0.00715028	0.605844
MSTRG.10296	black	517.38	-0.790331	-0.548075	-0.550863	-0.0549818	-0.367427	0.214495	-0.484461	0.933668	0.511442	0.490572	-0.0691555	0.00221721	0.0650541	0.0634251	0.865237	0.240008	0.50321	0.110461	9.04167e-06	0.0892152	0.105381	0.830893
MSTRG.1035	black	119.994	-0.738936	-0.595982	-0.257577	0.221059	-0.0288912	0.416613	-0.337789	0.682842	0.500282	0.363119	0.202844	0.00604025	0.0408467	0.418948	0.489911	0.92898	0.177905	0.282891	0.0143935	0.0976349	0.245987	0.527204
MSTRG.10405	black	493.258	-0.825003	-0.621465	-0.507019	0.0282214	-0.264519	0.312632	-0.433789	0.92613	0.569142	0.51227	0.0927768	0.000955747	0.0309935	0.0924911	0.930623	0.406068	0.322477	0.158868	1.52883e-05	0.0534368	0.0886107	0.774282
MSTRG.10459	black	328.802	0.582816	0.265393	0.603879	0.282747	0.624536	0.0923107	0.561781	-0.841806	-0.271146	-0.362824	0.00194328	0.0467251	0.40446	0.0375844	0.373211	0.0299342	0.77539	0.0573163	0.000594463	0.393959	0.2464	0.995218
MSTRG.10675	black	7.12304	-0.179432	0.000718299	-0.169518	-0.11949	-0.324045	-0.123236	-0.316542	0.256194	-0.0413273	0.00836667	0.343894	0.576843	0.998232	0.598402	0.711469	0.30416	0.702782	0.316136	0.421539	0.898527	0.979412	0.273724
MSTRG.10699	black	410.73	0.779227	0.586809	0.526195	0.00829881	0.279463	-0.281864	0.403537	-0.900942	-0.55501	-0.516533	0.0761824	0.00281268	0.044883	0.0788564	0.979579	0.379026	0.37477	0.193313	6.3478e-05	0.0610538	0.0855425	0.813963
MSTRG.10750	black	318.405	-0.586328	-0.724466	-0.75356	-0.151218	-0.0605714	0.430617	0.150812	0.925173	0.849075	0.890073	0.0205313	0.0451024	0.00770108	0.00465137	0.638977	0.851664	0.162281	0.639887	1.62773e-05	0.000475957	0.000104832	0.949502
MSTRG.10783	black	334.907	-0.644556	-0.789147	-0.721574	-0.0805531	0.00789978	0.507656	0.153463	0.937124	0.900033	0.906015	-0.0703353	0.0236568	0.00227565	0.00807031	0.803469	0.980561	0.0920142	0.633948	6.95989e-06	6.6339e-05	4.92358e-05	0.828046
MSTRG.10790	black	146.694	-0.601471	-0.655774	-0.509663	0.00962315	-0.00128932	0.43192	0.00562121	0.76265	0.683628	0.657129	0.0592523	0.0385591	0.0205899	0.0905228	0.976321	0.996827	0.160874	0.986167	0.0039193	0.0142371	0.0202402	0.854864
MSTRG.10793	black	271.776	-0.873566	-0.78911	-0.313521	0.295369	0.0865789	0.581925	-0.263043	0.809251	0.696348	0.518881	0.12181	0.000205018	0.00227749	0.32103	0.351301	0.78905	0.0471436	0.40879	0.00142974	0.0118777	0.0838837	0.706084
MSTRG.10842	black	340.936	-0.56995	-0.421093	-0.702189	-0.276857	-0.456128	0.0730739	-0.297632	0.893406	0.484127	0.575379	0.00769385	0.0530225	0.172809	0.0108972	0.383674	0.13612	0.821444	0.347447	9.03987e-05	0.110742	0.0502968	0.981067
MSTRG.10866	black	25.3237	0.137049	0.146915	0.595612	0.40735	0.35555	0.0884919	-0.0216036	-0.506491	-0.304053	-0.473503	0.653145	0.671035	0.648656	0.0410046	0.188738	0.256702	0.784485	0.946868	0.0928877	0.336636	0.119969	0.0212809
MSTRG.10917	black	105.756	0.530556	0.549163	0.530882	0.0662804	0.0818913	-0.327625	0.0166526	-0.731466	-0.609096	-0.619657	-0.061812	0.0759595	0.0644148	0.0757455	0.83784	0.800262	0.298537	0.959034	0.0068599	0.0355341	0.0316296	0.848657
MSTRG.10986	black	213.02	0.646774	0.784296	0.61412	-0.0125633	-0.0841621	-0.542764	-0.139573	-0.861757	-0.867856	-0.830212	0.0289291	0.0230257	0.0025274	0.033636	0.969089	0.794826	0.068238	0.665286	0.000313826	0.000253142	0.000829388	0.928887
MSTRG.1100	black	342.076	-0.725805	-0.789449	-0.582669	0.0464553	0.0384672	0.529781	0.00969347	0.894942	0.838647	0.777757	-0.157594	0.00753456	0.00226063	0.0467939	0.886005	0.905521	0.0764689	0.976148	8.42931e-05	0.000652569	0.00289979	0.624729
MSTRG.1110	black	178.261	-0.425765	-0.216009	-0.652111	-0.367512	-0.581851	-0.114919	-0.358932	0.770207	0.283985	0.431138	0.222409	0.167592	0.500129	0.0215575	0.239892	0.0471785	0.722113	0.251881	0.00338015	0.371032	0.161718	0.487194
MSTRG.1112	black	150.735	-0.235989	-0.399794	-0.826501	-0.445568	-0.24965	0.115641	0.262917	0.748969	0.625455	0.820742	0.0321352	0.460265	0.197869	0.000918003	0.146592	0.433902	0.720429	0.409022	0.00505815	0.0296221	0.00106975	0.921026
MSTRG.11134	black	325.453	-0.674553	-0.39189	-0.535243	-0.144452	-0.467952	0.0657184	-0.521401	0.847373	0.367139	0.393291	-0.097937	0.0161203	0.207707	0.0729278	0.65422	0.124985	0.839199	0.0821276	0.000501898	0.240406	0.205943	0.762039
MSTRG.11175	black	232.137	0.534925	0.453881	0.782854	0.3348	0.420962	-0.100822	0.171969	-0.922342	-0.569325	-0.68831	0.165755	0.0731308	0.138307	0.0026062	0.287443	0.172957	0.755215	0.593044	1.95041e-05	0.0533426	0.0133318	0.606665
MSTRG.1118	black	261.387	-0.69883	-0.777326	-0.542102	0.0687677	0.070755	0.533298	0.026953	0.841368	0.81644	0.744003	-0.334519	0.0114534	0.00292571	0.0686422	0.83183	0.827033	0.074175	0.933734	0.000602271	0.0011952	0.0055279	0.287873
MSTRG.11188	black	201.444	0.300171	0.331633	0.88074	0.512702	0.461739	0.0188122	-0.0428608	-0.834526	-0.53063	-0.748914	-0.0278801	0.34315	0.292311	0.000155019	0.0882964	0.130759	0.953726	0.89478	0.000734862	0.0759107	0.00506317	0.93146
MSTRG.11228	black	287.342	-0.533935	-0.491405	-0.816101	-0.340618	-0.392755	0.136088	-0.107712	0.945491	0.62045	0.748284	-0.0237621	0.0737648	0.104702	0.00120555	0.278623	0.206617	0.673229	0.738986	3.45707e-06	0.0313495	0.00512112	0.941567
MSTRG.11246	black	99.0441	0.222751	0.279646	0.771434	0.462598	0.355311	0.00856623	-0.0985581	-0.69399	-0.488297	-0.675855	0.487277	0.486508	0.3787	0.0032983	0.12995	0.257044	0.978921	0.760569	0.0122915	0.107254	0.0158394	0.1081
MSTRG.11417	black	131.019	-0.466646	-0.342801	-0.593257	-0.249502	-0.376934	0.0497351	-0.229401	0.749033	0.411436	0.498664	-0.00832125	0.126184	0.275353	0.0420179	0.434183	0.227122	0.878008	0.47324	0.00505229	0.183911	0.0988988	0.979524
MSTRG.11443	black	351.575	-0.51241	-0.279492	-0.72848	-0.393372	-0.625354	-0.102085	-0.411344	0.878196	0.352189	0.496507	-0.191142	0.0885085	0.378975	0.00720983	0.20584	0.0296564	0.752235	0.184018	0.000171514	0.261545	0.1006	0.551785
MSTRG.11459	black	84.7369	-0.450392	-0.304058	-0.476224	-0.165745	-0.363918	0.0493425	-0.292389	0.652675	0.313579	0.369536	0.269921	0.141747	0.336626	0.117559	0.606688	0.244872	0.878965	0.356411	0.0214063	0.320936	0.237114	0.396183
MSTRG.11504	black	459.189	0.703398	0.528905	0.627746	0.140692	0.375478	-0.187138	0.361433	-0.931012	-0.538188	-0.565503	-0.0815873	0.010702	0.0770476	0.028855	0.662743	0.229069	0.560302	0.248351	1.09524e-05	0.0710657	0.0553306	0.80099
MSTRG.11509	black	539.053	-0.856275	-0.664907	-0.505603	0.0593161	-0.224575	0.358374	-0.418461	0.942285	0.61172	0.537671	0.00801665	0.000377519	0.0183162	0.0935564	0.85471	0.482851	0.252672	0.175791	4.57554e-06	0.0345334	0.0713903	0.980273
MSTRG.11570	black	169.953	-0.548678	-0.569145	-0.674705	-0.181978	-0.175569	0.280794	-0.0224606	0.845524	0.672816	0.718486	-0.344641	0.0646996	0.0534354	0.0160873	0.571358	0.585207	0.376663	0.944763	0.000531295	0.0165007	0.00847905	0.272615
MSTRG.11604	black	279.615	0.708174	0.567531	0.511426	0.0132718	0.219661	-0.291864	0.308317	-0.846528	-0.558804	-0.525414	-0.0704079	0.00995633	0.0542697	0.0892267	0.967347	0.49273	0.357316	0.329558	0.000515168	0.0589395	0.0793834	0.827871
MSTRG.11689	black	32.9069	0.42376	0.388171	0.477427	0.128054	0.198005	-0.163226	0.114452	-0.630902	-0.427656	-0.460898	-0.110882	0.169819	0.212438	0.116505	0.691657	0.537312	0.612242	0.723203	0.0278218	0.16551	0.131554	0.731551
MSTRG.118	black	467.655	0.763568	0.804973	0.624734	-0.0278438	0.0155189	-0.519867	0.0350213	-0.949263	-0.846214	-0.793561	0.110657	0.00385054	0.0015852	0.0298668	0.931549	0.961821	0.0831935	0.913956	2.43111e-06	0.000520164	0.00206364	0.732077
MSTRG.11855	black	332.339	0.677818	0.797117	0.703293	0.0542396	0.00213778	-0.509871	-0.104273	-0.948174	-0.890743	-0.881454	0.0338557	0.0154229	0.00190411	0.010719	0.867042	0.994739	0.0903694	0.747075	2.69843e-06	0.000101797	0.000150625	0.91681
MSTRG.11902	black	483.899	-0.677481	-0.709617	-0.737629	-0.133399	-0.151677	0.387308	-0.0265487	0.975213	0.801124	0.82376	-0.173893	0.0154938	0.00973884	0.00617802	0.679379	0.637947	0.213544	0.934727	7.0694e-08	0.00173585	0.000988	0.588851
MSTRG.11903	black	579.902	-0.843778	-0.748017	-0.565706	0.0536604	-0.132108	0.444631	-0.265048	0.970071	0.733266	0.661842	-0.0786771	0.000560278	0.00514582	0.055224	0.868451	0.682339	0.147545	0.405094	1.79868e-07	0.00665513	0.0190576	0.80797
MSTRG.11943	black	179.037	0.63071	0.58849	0.639103	0.131553	0.214041	-0.283877	0.139157	-0.885871	-0.645852	-0.670926	0.0238676	0.0278837	0.0441234	0.0252617	0.68361	0.504136	0.371221	0.666233	0.000125538	0.0232864	0.016922	0.941308
MSTRG.1199	black	7.20281	0.24763	0.0506561	0.143427	0.0661757	0.278854	0.0676351	0.341301	-0.29004	0.00521963	-0.0167115	-0.403056	0.437752	0.875764	0.656539	0.838093	0.380109	0.834565	0.277598	0.360467	0.987155	0.958889	0.193895
MSTRG.11995	black	80.644	0.616244	0.406726	0.31702	-0.0515251	0.221165	-0.187246	0.406939	-0.638754	-0.352251	-0.291092	0.214057	0.032856	0.189482	0.315366	0.873648	0.489697	0.560073	0.189227	0.0253671	0.261456	0.358647	0.504104
MSTRG.12002	black	192.975	-0.491375	-0.58042	-0.715605	-0.218962	-0.141967	0.298469	0.0997347	0.839149	0.70843	0.786484	-0.0404047	0.104726	0.0478556	0.00887407	0.494142	0.659849	0.346028	0.757785	0.000643048	0.00991763	0.00241138	0.900783
MSTRG.12117	black	123.048	-0.546902	-0.492996	-0.628761	-0.176525	-0.267042	0.200935	-0.137751	0.821132	0.558567	0.612427	0.121	0.0657485	0.103411	0.0285199	0.583133	0.401435	0.531182	0.669434	0.00105889	0.0590697	0.0342671	0.707964
MSTRG.12164	black	144.013	0.568162	0.27228	0.431178	0.145808	0.459645	0.0151661	0.534957	-0.698381	-0.24763	-0.267464	0.51299	0.0539426	0.391904	0.161674	0.651155	0.132743	0.962689	0.0731101	0.0115292	0.437752	0.400663	0.088087
MSTRG.12239	black	35.5638	-0.280718	-0.382892	-0.516534	-0.185497	-0.0968602	0.185167	0.14211	0.565561	0.491857	0.569487	0.338903	0.376799	0.219263	0.0855418	0.56381	0.76459	0.564515	0.659523	0.0553001	0.104333	0.0532595	0.281206
MSTRG.12303	black	29.4006	0.18979	-0.00776993	0.495517	0.405099	0.553241	0.262869	0.308648	-0.482057	-0.0795459	-0.239447	0.711984	0.554656	0.98088	0.101387	0.191431	0.0620575	0.409112	0.329012	0.112502	0.805885	0.453521	0.00938988
MSTRG.12310	black	95.8505	-0.589797	-0.564562	-0.411742	0.0503076	-0.0277671	0.368398	-0.108327	0.694354	0.575316	0.522444	0.159117	0.0435388	0.0558282	0.183552	0.876613	0.931737	0.238674	0.737541	0.0122268	0.0503283	0.0814082	0.621345
MSTRG.12332	black	249.639	-0.565128	-0.709511	-0.711959	-0.126119	-0.0225064	0.444627	0.170777	0.878073	0.832594	0.867077	0.0078332	0.0555289	0.00975483	0.0093935	0.696118	0.94465	0.14755	0.595649	0.000172339	0.000776104	0.000260333	0.980725
MSTRG.12400	black	571.465	-0.744717	-0.580938	-0.652372	-0.127118	-0.350302	0.23347	-0.348632	0.973984	0.596943	0.612922	-0.0242026	0.00545839	0.0476097	0.0214873	0.693813	0.264288	0.465206	0.266729	8.98535e-08	0.0404394	0.0340819	0.940486
MSTRG.12406	black	32.3922	-0.321358	-0.387927	-0.462966	-0.12684	-0.0906145	0.203854	0.0729941	0.559288	0.459853	0.512509	0.611051	0.30842	0.21275	0.129605	0.694454	0.779427	0.525106	0.821636	0.0586734	0.132545	0.0884367	0.0347865
MSTRG.12409	black	318.268	-0.613124	-0.790367	-0.721316	-0.0822925	0.0427126	0.517977	0.209492	0.913677	0.916006	0.921703	-0.127525	0.0340062	0.00221546	0.00810387	0.799301	0.895142	0.0845193	0.513454	3.26101e-05	2.85565e-05	2.0298e-05	0.692874
MSTRG.12522	black	7.22469	-0.176592	-0.229672	-0.295397	-0.0848976	-0.0584834	0.126512	0.0700323	0.330724	0.290405	0.330454	0.370122	0.582988	0.472703	0.351254	0.793067	0.85673	0.69521	0.828777	0.293716	0.359834	0.294134	0.236313
MSTRG.12554	black	281.363	-0.643705	-0.595501	-0.615063	-0.093346	-0.199755	0.305607	-0.157583	0.869179	0.639768	0.644062	-0.0541376	0.0239023	0.0410519	0.0332878	0.772929	0.533647	0.334047	0.624755	0.000241277	0.0250617	0.0237991	0.86729
MSTRG.12624	black	373.188	0.682437	0.433919	0.581468	0.155108	0.448401	-0.0968005	0.470465	-0.883061	-0.433246	-0.460672	0.138356	0.0144747	0.158728	0.0473591	0.630271	0.143734	0.764731	0.122697	0.00014108	0.159449	0.131768	0.668056
MSTRG.12662	black	3.24624	0.229873	0.157181	0.171536	0.0280122	0.115421	-0.0452466	0.150697	-0.282193	-0.170084	-0.153389	0.270741	0.472305	0.625648	0.59399	0.931136	0.72094	0.888954	0.640147	0.374189	0.597163	0.634113	0.394694
MSTRG.12664	black	4.41763	0.181001	0.16992	0.279962	0.102083	0.110008	-0.0624795	0.0126695	-0.313322	-0.230089	-0.268134	0.111409	0.57346	0.597523	0.378139	0.752239	0.733598	0.847039	0.968828	0.321353	0.471879	0.39944	0.730317
MSTRG.12671	black	505.241	-0.641527	-0.612547	-0.770856	-0.223232	-0.293846	0.262671	-0.116922	0.98391	0.705405	0.772872	-0.0312083	0.0245388	0.0342221	0.00333669	0.485542	0.353908	0.409478	0.717443	8.26649e-09	0.0103838	0.00320418	0.923298
MSTRG.12737	black	417.361	0.843389	0.910315	0.487527	-0.214214	-0.164963	-0.680858	0.017926	-0.902946	-0.89971	-0.759548	0.00214494	0.000566901	3.92473e-05	0.107893	0.503784	0.608409	0.0147937	0.955904	5.75096e-05	6.73809e-05	0.00415847	0.994721
MSTRG.12871	black	90.7196	-0.45762	-0.468892	-0.625365	-0.199389	-0.213353	0.205691	-0.0332654	0.747134	0.562503	0.624739	-0.177606	0.134681	0.124126	0.0296528	0.534413	0.505541	0.521297	0.918257	0.0052281	0.0569271	0.029865	0.580792
MSTRG.12956	black	238.792	-0.560228	-0.496388	-0.765571	-0.296131	-0.373674	0.149833	-0.148479	0.924986	0.598274	0.704298	-0.138119	0.0581586	0.100694	0.00370367	0.35	0.231494	0.642087	0.645132	1.64772e-05	0.0398799	0.0105584	0.668597
MSTRG.13047	black	163.216	0.321532	0.342985	0.823823	0.457037	0.417711	-0.00778475	-0.0211262	-0.809307	-0.522152	-0.710315	0.0111528	0.308142	0.275079	0.000986334	0.135243	0.176647	0.980844	0.948041	0.0014278	0.0816089	0.00963505	0.972558
MSTRG.1306	black	418.269	-0.554094	-0.36498	-0.746998	-0.354821	-0.557442	-0.0107649	-0.349225	0.920616	0.438072	0.569766	0.0378341	0.061572	0.243394	0.0052408	0.257748	0.0596921	0.973512	0.265861	2.1706e-05	0.154331	0.0531167	0.90707
MSTRG.13085	black	332.217	-0.699634	-0.80088	-0.605642	0.028039	0.0523204	0.540061	0.0641292	0.893459	0.855603	0.806153	-0.0857387	0.0113184	0.00174573	0.0368822	0.93107	0.871711	0.0698984	0.843044	9.01797e-05	0.000385974	0.00154109	0.791057
MSTRG.13104	black	24.0861	-0.45497	-0.388291	-0.26567	0.0538374	-0.0892478	0.227276	-0.183351	0.503758	0.355073	0.307871	0.249644	0.137244	0.212284	0.403952	0.86802	0.782683	0.477461	0.568408	0.0949579	0.257386	0.330294	0.433913
MSTRG.1311	black	49.356	0.598771	0.454216	0.249981	-0.129295	0.0808263	-0.285852	0.303206	-0.57805	-0.398258	-0.30815	0.0924367	0.0396725	0.137979	0.433272	0.6888	0.802814	0.367758	0.338051	0.048993	0.199759	0.329834	0.775091
MSTRG.13123	black	283.838	0.420213	0.59651	0.835323	0.312686	0.148828	-0.296202	-0.246855	-0.872617	-0.782839	-0.910543	-0.0819955	0.173802	0.0406229	0.000718364	0.32239	0.644346	0.34988	0.439235	0.000212473	0.00260704	3.87654e-05	0.800012
MSTRG.13124	black	473.922	-0.772356	-0.787757	-0.60969	0.026506	-0.0402643	0.500181	-0.0789677	0.948438	0.816314	0.764706	-0.0805828	0.00323771	0.00234575	0.0353057	0.934831	0.901126	0.0977139	0.807272	2.63151e-06	0.00119904	0.00376657	0.803398
MSTRG.13290	black	474.962	0.790894	0.591812	0.537224	0.015875	0.300871	-0.274424	0.420417	-0.922622	-0.551446	-0.518252	-0.093706	0.00218985	0.0426484	0.0716714	0.960946	0.34197	0.388038	0.173572	1.91637e-05	0.063088	0.0843257	0.772074
MSTRG.13441	black	186.721	-0.437688	-0.231565	-0.65212	-0.375324	-0.576468	-0.110832	-0.366614	0.775966	0.292781	0.435834	-0.131715	0.154735	0.468959	0.021555	0.229275	0.0497622	0.731667	0.241131	0.00300873	0.355737	0.156691	0.68324
MSTRG.13526	black	10.5927	0.307203	0.105182	0.150438	0.0476264	0.247668	0.034404	0.355828	-0.315668	-0.0623259	-0.0570337	0.621759	0.331399	0.744935	0.640729	0.883148	0.43768	0.915467	0.256304	0.317548	0.847412	0.860251	0.0308908
MSTRG.13634	black	306.813	-0.563412	-0.411642	-0.67752	-0.265123	-0.450744	0.0740283	-0.297289	0.870996	0.465614	0.560989	0.0917275	0.0564403	0.183668	0.0154857	0.404956	0.141397	0.819146	0.34803	0.000225695	0.127137	0.0577448	0.776778
MSTRG.13642	black	187.596	0.315841	0.341341	0.866354	0.495771	0.442733	0.00112592	-0.0333145	-0.82974	-0.534105	-0.743971	0.137574	0.317267	0.277537	0.000267154	0.101185	0.149489	0.997229	0.918136	0.00084029	0.0736559	0.00553104	0.669839
MSTRG.13645	black	395.997	-0.868832	-0.923842	-0.439234	0.265559	0.197019	0.707527	-0.0428714	0.884283	0.894836	0.729148	-0.0508369	0.000244346	1.77373e-05	0.153115	0.404155	0.539381	0.0100551	0.894754	0.000134148	8.47032e-05	0.00713035	0.875324
MSTRG.13683	black	312.759	0.853502	0.839265	0.388479	-0.26165	-0.11803	-0.621587	0.156027	-0.843111	-0.785503	-0.618483	0.00238031	0.00041334	0.000640874	0.212044	0.411367	0.714863	0.0309507	0.628221	0.000571654	0.00246286	0.0320476	0.994142
MSTRG.13694	black	278.198	-0.686215	-0.43802	-0.500141	-0.0850216	-0.391787	0.127565	-0.47617	0.826718	0.411022	0.409231	-0.12061	0.0137316	0.154386	0.0977447	0.792771	0.207838	0.692783	0.117607	0.000912622	0.184396	0.186506	0.708869
MSTRG.13718	black	330.991	0.425004	0.340925	0.863433	0.485315	0.54998	0.041378	0.156146	-0.911646	-0.490662	-0.688134	0.0754873	0.168435	0.27816	0.000296125	0.109741	0.0639377	0.898403	0.627955	3.65026e-05	0.105308	0.0133651	0.815635
MSTRG.13729	black	333.76	-0.526681	-0.682253	-0.803889	-0.222327	-0.0949085	0.38103	0.197603	0.91617	0.846706	0.92189	-0.14523	0.0785303	0.0145115	0.00162655	0.48736	0.769219	0.221701	0.538155	2.82863e-05	0.000512355	2.00629e-05	0.65246
MSTRG.13770	black	108.702	-0.641626	-0.426152	-0.350944	0.029841	-0.229071	0.199468	-0.41608	0.679881	0.384765	0.325955	-0.403852	0.0245096	0.167164	0.263352	0.92665	0.473894	0.534248	0.178517	0.0149939	0.216826	0.301152	0.192932
MSTRG.13792	black	394.959	-0.56385	-0.66467	-0.829482	-0.251113	-0.180645	0.334352	0.104524	0.966228	0.814047	0.900833	-0.0391008	0.0562063	0.0183726	0.000846268	0.431122	0.574228	0.28813	0.746484	3.2693e-07	0.00126968	6.3814e-05	0.903971
MSTRG.13852	black	358.029	-0.563974	-0.446111	-0.729336	-0.296771	-0.432696	0.0888623	-0.241897	0.908121	0.526471	0.627948	-0.137086	0.0561407	0.146042	0.00710812	0.348911	0.160038	0.783602	0.448771	4.41215e-05	0.0786707	0.0287879	0.670951
MSTRG.13926	black	432.126	-0.878052	-0.799093	-0.437344	0.193084	-0.00247539	0.544727	-0.253186	0.90083	0.737348	0.60674	0.0632932	0.000172487	0.00181963	0.155097	0.547674	0.993908	0.067049	0.4272	6.38241e-05	0.00620795	0.0364497	0.845068
MSTRG.13973	black	37.2686	0.422514	0.335029	0.351833	0.0613273	0.166308	-0.13851	0.193601	-0.523578	-0.35648	-0.344947	0.793631	0.171212	0.287093	0.262062	0.849832	0.605449	0.667705	0.546582	0.0806312	0.25537	0.27216	0.00206038
MSTRG.14	black	244.722	0.680555	0.824845	0.618532	-0.0331195	-0.0990081	-0.581943	-0.141418	-0.890315	-0.893588	-0.850536	-0.157846	0.0148557	0.0009598	0.0320301	0.918614	0.759504	0.0471349	0.661094	0.000103726	8.96577e-05	0.000454534	0.62417
MSTRG.14001	black	32.882	-0.303245	-0.255187	-0.511921	-0.2471	-0.315798	0.0267108	-0.0974576	0.583955	0.317901	0.431701	0.552783	0.337987	0.423431	0.0888651	0.438765	0.317337	0.934329	0.763174	0.0461947	0.313948	0.161109	0.0623191
MSTRG.14011	black	40.2663	0.361743	0.409249	0.508462	0.147967	0.109576	-0.195614	-0.0356415	-0.595304	-0.509529	-0.541479	0.506359	0.247915	0.186485	0.0914137	0.646286	0.734611	0.542335	0.912437	0.0411362	0.0906221	0.0690239	0.0929868
MSTRG.14078	black	253.874	-0.428023	-0.37816	-0.865593	-0.460557	-0.493341	0.00468671	-0.101519	0.909791	0.538991	0.722748	-0.161017	0.165107	0.225492	0.000274481	0.131877	0.103132	0.988467	0.75357	4.03696e-05	0.0705637	0.00791885	0.61713
MSTRG.14118	black	567.612	-0.844238	-0.734472	-0.557035	0.0534119	-0.147952	0.430249	-0.288625	0.963736	0.712741	0.641472	-0.0955053	0.00055253	0.00652062	0.0599186	0.869055	0.646318	0.16268	0.362921	4.64705e-07	0.00928017	0.024555	0.767802
MSTRG.14120	black	64.0369	-0.5226	-0.3239	-0.358528	-0.0660237	-0.291053	0.101754	-0.380705	0.616701	0.290497	0.288495	-0.171528	0.0813007	0.30439	0.252455	0.83846	0.358716	0.753014	0.222129	0.0326897	0.359676	0.363148	0.594007
MSTRG.14122	black	315.251	-0.761891	-0.762792	-0.513116	0.0965697	0.00884035	0.513842	-0.100707	0.868757	0.7592	0.679412	-0.0561458	0.00397682	0.00390861	0.0879955	0.765278	0.978247	0.0874709	0.755487	0.000245012	0.00418603	0.0150905	0.862408
MSTRG.14150	black	25.0181	-0.437587	-0.341537	-0.272373	0.0242943	-0.136332	0.172778	-0.227757	0.490637	0.304462	0.264094	0.0276437	0.154841	0.277243	0.391737	0.94026	0.672672	0.591279	0.476504	0.105328	0.335953	0.40685	0.93204
MSTRG.14153	black	144.987	0.597479	0.488906	0.465865	0.0395112	0.217914	-0.234907	0.251431	-0.741468	-0.472402	-0.464999	-0.258154	0.0402135	0.10675	0.126905	0.902967	0.496264	0.462385	0.43052	0.00578	0.120953	0.127708	0.417871
MSTRG.14167	black	294.85	0.575366	0.607625	0.776061	0.241979	0.232366	-0.275114	0.00693352	-0.935469	-0.731651	-0.806768	0.299663	0.0503033	0.0361037	0.00300289	0.448613	0.46738	0.386798	0.982938	7.90301e-06	0.00683859	0.00151847	0.344007
MSTRG.14199	black	200.045	-0.529608	-0.740103	-0.666508	-0.0846504	0.0868824	0.50126	0.272852	0.820342	0.87001	0.884447	-0.117657	0.076583	0.00591925	0.0179373	0.793658	0.788325	0.0968772	0.390871	0.00108097	0.000234056	0.000133239	0.715731
MSTRG.14281	black	170.934	-0.424057	-0.173076	-0.627819	-0.379757	-0.626797	-0.160138	-0.425993	0.748388	0.219383	0.371889	0.00459801	0.169488	0.59063	0.0288309	0.223378	0.0291711	0.619077	0.16734	0.00511154	0.493292	0.233908	0.988685
MSTRG.14296	black	87.2657	-0.295109	-0.281303	-0.713036	-0.410265	-0.404144	-0.0254612	-0.0371004	0.72008	0.430811	0.59805	-0.000240268	0.351745	0.375763	0.00923775	0.185286	0.19258	0.937396	0.908866	0.00826614	0.162071	0.039974	0.999409
MSTRG.14314	black	175.51	0.552481	0.500372	0.702884	0.238787	0.312272	-0.176052	0.141619	-0.870754	-0.599616	-0.666786	0.377788	0.0624922	0.0975651	0.0107847	0.454804	0.323065	0.584159	0.660637	0.00022773	0.0393218	0.0178723	0.225986
MSTRG.14339	black	475.639	-0.694727	-0.466906	-0.633926	-0.183913	-0.458047	0.112123	-0.440275	0.929012	0.475116	0.518791	-0.104855	0.0121609	0.125945	0.026857	0.567202	0.134271	0.728645	0.152031	1.25919e-05	0.118537	0.0839467	0.745703
MSTRG.14356	black	345.584	-0.844329	-0.806323	-0.426111	0.205372	0.0537997	0.577002	-0.18479	0.867145	0.757282	0.620848	0.0580473	0.000550992	0.0015348	0.16721	0.521957	0.868112	0.0495016	0.565321	0.0002597	0.0043401	0.0312093	0.857789
MSTRG.14374	black	267.088	-0.558583	-0.723152	-0.7289	-0.136671	-0.0182928	0.445078	0.19333	0.886484	0.85501	0.889348	-0.0641189	0.059061	0.00786722	0.00715978	0.671898	0.955003	0.147091	0.547154	0.000122335	0.000393545	0.000108199	0.843069
MSTRG.1439	black	384.271	-0.461744	-0.57038	-0.893691	-0.372765	-0.265957	0.225124	0.139059	0.943813	0.760947	0.906721	-0.127677	0.130754	0.0528029	8.92387e-05	0.232721	0.403425	0.481754	0.666455	4.01155e-06	0.00404925	4.74713e-05	0.692525
MSTRG.14395	black	247.611	-0.563127	-0.608581	-0.745139	-0.214137	-0.206287	0.294994	0.0131214	0.906251	0.719022	0.790345	-0.0621408	0.0565926	0.0357325	0.00541767	0.503941	0.520064	0.351943	0.967716	4.86397e-05	0.008407	0.00221653	0.84786
MSTRG.14493	black	461.557	-0.536122	-0.45471	-0.840859	-0.384287	-0.474334	0.0731703	-0.173211	0.968249	0.57946	0.725216	-0.0380435	0.0723683	0.137497	0.000611441	0.217447	0.11923	0.821212	0.590337	2.40934e-07	0.0483142	0.00760746	0.906558
MSTRG.14586	black	187.987	-0.702415	-0.50616	-0.389908	0.0508682	-0.231774	0.258839	-0.403162	0.761728	0.439164	0.386327	0.32714	0.0108606	0.0931368	0.210221	0.875247	0.468548	0.416592	0.193766	0.00398922	0.153189	0.214807	0.299295
MSTRG.14643	black	106.869	-0.513182	-0.451322	-0.524437	-0.121807	-0.212924	0.200959	-0.14812	0.72086	0.506862	0.534948	-0.100165	0.0879482	0.140824	0.0800454	0.706092	0.506417	0.531133	0.64594	0.00816349	0.0926092	0.0731161	0.756769
MSTRG.14650	black	22.3718	-0.327225	-0.323095	-0.469447	-0.171445	-0.178952	0.136479	-0.0229213	0.553684	0.388049	0.462277	0.135661	0.299163	0.305661	0.12362	0.594188	0.57788	0.672337	0.943632	0.0618053	0.212594	0.130252	0.674205
MSTRG.14699	black	21.1731	0.409394	0.359808	0.377761	0.0471007	0.127831	-0.183639	0.124029	-0.540778	-0.397771	-0.385985	0.152465	0.186313	0.250642	0.226022	0.88443	0.692171	0.567789	0.700946	0.0694552	0.20036	0.215248	0.636183
MSTRG.14742	black	524.699	0.783565	0.753526	0.623063	-0.0034278	0.10911	-0.453331	0.148845	-0.966912	-0.77585	-0.734265	0.0186826	0.00256714	0.00465422	0.030439	0.991565	0.735705	0.138846	0.644309	2.95473e-07	0.0030159	0.00654352	0.954045
MSTRG.14758	black	335.18	0.690456	0.531682	0.572378	0.102267	0.311556	-0.22201	0.334478	-0.878212	-0.534667	-0.54437	0.128053	0.0129314	0.0752234	0.051791	0.751804	0.324235	0.487997	0.287936	0.000171403	0.0732954	0.0672643	0.691659
MSTRG.14795	black	292.013	0.82612	0.872352	0.411371	-0.254314	-0.191468	-0.669724	0.0489442	-0.834031	-0.847386	-0.685229	0.182843	0.000927492	0.000214591	0.183986	0.425074	0.551095	0.0171938	0.879935	0.000745271	0.000501692	0.0139227	0.569498
MSTRG.14838	black	279.314	0.305744	0.391944	0.935881	0.53113	0.411193	-0.0360299	-0.136206	-0.872792	-0.620885	-0.848688	0.148526	0.333819	0.207639	7.65929e-06	0.0755834	0.184195	0.911486	0.672959	0.000211081	0.0311966	0.000481754	0.645025
MSTRG.1484	black	412.9	-0.792318	-0.840901	-0.545917	0.11781	0.0611757	0.583334	-0.0363208	0.915236	0.849522	0.758532	0.0824023	0.00212171	0.000610685	0.0663353	0.715375	0.850199	0.0464833	0.910774	2.98507e-05	0.000469324	0.00423916	0.799038
MSTRG.14845	black	365.605	-0.729862	-0.43136	-0.504312	-0.087703	-0.442933	0.105635	-0.562657	0.861901	0.383627	0.378472	-0.107221	0.00704627	0.161477	0.0945359	0.786367	0.149284	0.743868	0.0568442	0.000312277	0.218304	0.225078	0.740139
MSTRG.15014	black	439.814	-0.822302	-0.84945	-0.52701	0.143705	0.0634021	0.596795	-0.072971	0.921257	0.844895	0.740557	0.0778741	0.00102686	0.000470376	0.0783095	0.655909	0.844805	0.0405021	0.821692	2.08667e-05	0.000541597	0.0058726	0.809898
MSTRG.15041	black	264.911	-0.588231	-0.766009	-0.703361	-0.0861608	0.0349848	0.497119	0.209159	0.883433	0.885752	0.896792	-0.122865	0.0442399	0.0036722	0.0107081	0.790048	0.914045	0.100115	0.514139	0.000138941	0.000126168	7.73752e-05	0.70364
MSTRG.15134	black	438.652	-0.625198	-0.437683	-0.691776	-0.254823	-0.478429	0.0791824	-0.365368	0.92651	0.477868	0.558807	0.06395	0.0297093	0.15474	0.0126894	0.424115	0.115631	0.806757	0.242856	1.49092e-05	0.116119	0.0589374	0.843478
MSTRG.15159	black	522.95	-0.813422	-0.647002	-0.553835	0.00234119	-0.245474	0.330248	-0.372153	0.946591	0.62224	0.572937	-0.0809283	0.00128972	0.0229614	0.0617191	0.994239	0.441881	0.294454	0.233551	3.12794e-06	0.0307237	0.0515104	0.80257
MSTRG.15279	black	395.375	0.643878	0.552553	0.678362	0.173128	0.319106	-0.225981	0.216006	-0.924484	-0.602044	-0.652299	-0.226755	0.023852	0.0624508	0.0153089	0.590516	0.312015	0.480043	0.500135	1.70213e-05	0.0383253	0.0215071	0.478499
MSTRG.15302	black	25.9367	0.273856	0.259032	0.508442	0.240976	0.236671	-0.04995	0.0376169	-0.545638	-0.363467	-0.447717	0.242008	0.38906	0.416232	0.0914285	0.450555	0.458931	0.877484	0.907602	0.0665021	0.245501	0.144421	0.448558
MSTRG.15304	black	416.704	0.697154	0.496133	0.592429	0.132676	0.39522	-0.161181	0.408668	-0.905306	-0.48857	-0.511091	-0.114183	0.0117385	0.100897	0.0423785	0.681036	0.203528	0.616766	0.187172	5.10572e-05	0.107028	0.0894718	0.72383
MSTRG.15334	black	252.202	0.653496	0.430205	0.509793	0.110632	0.380519	-0.13047	0.435567	-0.816403	-0.403348	-0.417735	-0.0266605	0.0211879	0.162729	0.0904273	0.732136	0.222373	0.686097	0.156974	0.00119631	0.193541	0.17662	0.934452
MSTRG.15405	black	245.872	0.679325	0.728045	0.556407	-0.0316	-0.0106945	-0.484272	0.0089646	-0.845082	-0.769057	-0.721704	0.028283	0.0151087	0.00726189	0.060269	0.922338	0.973685	0.11062	0.977941	0.000538512	0.00345836	0.00805344	0.930471
MSTRG.15469	black	129.264	-0.406891	-0.347163	-0.670304	-0.321471	-0.388128	0.0462579	-0.134486	0.759309	0.440237	0.565165	0.00721831	0.189284	0.268886	0.0170622	0.308239	0.212492	0.886486	0.676891	0.00417736	0.15207	0.0555091	0.982237
MSTRG.15484	black	17.8668	-0.344687	-0.372403	-0.404674	-0.0801591	-0.0832006	0.210283	-4.39759e-06	0.51172	0.416348	0.435602	-0.0301471	0.272546	0.233211	0.191942	0.804414	0.797127	0.511829	0.999989	0.0890119	0.178209	0.156937	0.9259
MSTRG.15519	black	229.399	0.746173	0.671726	0.428856	-0.10113	0.0467778	-0.430056	0.22116	-0.803875	-0.64294	-0.554584	0.299567	0.00531877	0.0167426	0.164197	0.754489	0.885218	0.16289	0.489707	0.0016271	0.0241243	0.0612946	0.34417
MSTRG.15524	black	241.199	-0.665579	-0.335005	-0.427721	-0.0839171	-0.481685	0.0326679	-0.609106	0.772478	0.262307	0.267015	0.232602	0.0181565	0.287129	0.165439	0.795412	0.11282	0.919721	0.0355302	0.0032298	0.41015	0.401485	0.466915
MSTRG.156	black	5.37216	-0.140167	-0.190201	-0.297609	-0.129502	-0.110526	0.0725565	0.04956	0.311659	0.234831	0.294921	0.316994	0.663935	0.553783	0.347486	0.688323	0.732384	0.82269	0.878435	0.324067	0.462534	0.352066	0.315406
MSTRG.1569	black	38.923	0.357311	0.326726	0.534367	0.216062	0.255257	-0.0910927	0.0823836	-0.611607	-0.415452	-0.486076	0.42759	0.254186	0.299943	0.0734875	0.50002	0.423299	0.778288	0.799083	0.0345761	0.179241	0.109103	0.165583
MSTRG.15813	black	277.715	-0.444876	-0.567387	-0.818722	-0.310484	-0.207183	0.258803	0.157258	0.884363	0.732177	0.85869	0.251411	0.147296	0.0543446	0.0011273	0.325991	0.518213	0.416659	0.625478	0.000133704	0.00677847	0.000348333	0.430558
MSTRG.15839	black	388.484	0.467978	0.326839	0.839811	0.465001	0.593761	0.065831	0.253654	-0.924757	-0.455717	-0.638048	0.133947	0.124961	0.299766	0.00063066	0.127706	0.0417995	0.838926	0.426316	1.67237e-05	0.136519	0.0255809	0.678125
MSTRG.15866	black	378.321	-0.797678	-0.828269	-0.5133	0.134154	0.0720847	0.57997	-0.0647603	0.895398	0.83019	0.72427	-0.110569	0.00187984	0.000874907	0.0878627	0.67765	0.823827	0.0480701	0.841517	8.25473e-05	0.00082989	0.00772578	0.732284
MSTRG.15906	black	158.256	0.534079	0.327541	0.5305	0.196186	0.422809	-0.0247907	0.386935	-0.745348	-0.352041	-0.399996	0.3441	0.0736727	0.298668	0.0759959	0.541133	0.170881	0.939042	0.214024	0.00539755	0.26176	0.197622	0.273419
MSTRG.15944	black	125.677	-0.29719	-0.38208	-0.776294	-0.393389	-0.316686	0.08579	0.115486	0.752423	0.552756	0.722981	0.143386	0.348198	0.220324	0.00298857	0.20582	0.315904	0.790934	0.720789	0.00474969	0.0623347	0.00788911	0.656632
MSTRG.15991	black	344.246	-0.441492	-0.238058	-0.800944	-0.48566	-0.671956	-0.154787	-0.34786	0.884309	0.349006	0.542333	-0.0783063	0.150769	0.456225	0.00174314	0.109451	0.0166914	0.630988	0.267861	0.000134001	0.266181	0.0685009	0.80886
MSTRG.15992	black	197.173	-0.418455	-0.229564	-0.673344	-0.382704	-0.578809	-0.111912	-0.333478	0.783815	0.30167	0.455789	0.299656	0.175798	0.472918	0.0163843	0.219508	0.0486265	0.72914	0.28947	0.00255349	0.340626	0.136448	0.344019
MSTRG.16104	black	242.84	-0.778693	-0.601881	-0.385637	0.112933	-0.151018	0.352127	-0.383945	0.804026	0.537231	0.445625	0.0211271	0.00284407	0.0383916	0.215697	0.726752	0.639425	0.261636	0.217891	0.00162128	0.0716673	0.146534	0.948039
MSTRG.1614	black	337.047	0.428003	0.5083	0.893925	0.411856	0.327248	-0.160871	-0.100142	-0.925455	-0.697397	-0.863623	0.034036	0.165129	0.0915341	8.82978e-05	0.183419	0.299126	0.617453	0.756821	1.59806e-05	0.011697	0.000294172	0.916369
MSTRG.16207	black	187.067	0.411682	0.499685	0.764542	0.311956	0.228335	-0.194487	-0.105798	-0.824957	-0.657304	-0.776546	0.00250644	0.183622	0.0980997	0.00377858	0.323581	0.475356	0.544712	0.743485	0.000956934	0.0201955	0.00297315	0.993832
MSTRG.1630	black	262.651	-0.568922	-0.414666	-0.638774	-0.233244	-0.404546	0.096959	-0.298741	0.850171	0.464836	0.538797	0.0226719	0.0535502	0.180149	0.0253609	0.46565	0.192096	0.764356	0.345567	0.000459817	0.127859	0.0706845	0.944244
MSTRG.16422	black	241.966	0.644551	0.655388	0.686226	0.132161	0.165496	-0.343217	0.0563122	-0.919308	-0.735856	-0.760134	0.230324	0.0236582	0.0206903	0.0137295	0.682216	0.607235	0.274733	0.862003	2.3501e-05	0.00636878	0.00411244	0.471413
MSTRG.16431	black	430.938	0.829363	0.604782	0.460498	-0.0608935	0.255975	-0.305568	0.470484	-0.895462	-0.53663	-0.461045	-0.0364552	0.000849051	0.0372238	0.131932	0.850883	0.421951	0.334112	0.12268	8.23036e-05	0.0720466	0.131415	0.910445
MSTRG.16529	black	389.094	-0.563619	-0.419529	-0.744203	-0.317311	-0.478708	0.0615021	-0.276813	0.92062	0.501497	0.617398	0.0479858	0.0563295	0.174577	0.00550831	0.314896	0.115388	0.849408	0.383752	2.16997e-05	0.0966934	0.0324373	0.882272
MSTRG.16559	black	561.904	-0.797558	-0.769336	-0.624886	0.0120179	-0.10061	0.464565	-0.148682	0.978016	0.791495	0.743312	-0.053881	0.00188501	0.00343926	0.029815	0.97043	0.755716	0.128112	0.644675	3.89803e-08	0.00216088	0.00559576	0.867914
MSTRG.16560	black	86.826	-0.198811	-0.297383	-0.74179	-0.437454	-0.313867	0.0299445	0.159395	0.673383	0.481533	0.681664	0.330123	0.535624	0.34787	0.00574751	0.154981	0.320467	0.926397	0.620726	0.0163757	0.11295	0.0146303	0.294647
MSTRG.16562	black	440.445	-0.552971	-0.347047	-0.758038	-0.372847	-0.58915	-0.0373901	-0.374674	0.926728	0.420838	0.558373	-0.0299827	0.0622117	0.269057	0.00427881	0.23261	0.0438276	0.908157	0.230148	1.46942e-05	0.173096	0.0591769	0.926303
MSTRG.16602	black	371.829	0.62246	0.734298	0.769662	0.153054	0.0888912	-0.425023	-0.108299	-0.960692	-0.856678	-0.895715	0.0283788	0.0306473	0.00653993	0.00341706	0.634864	0.783533	0.168414	0.737607	6.9185e-07	0.000372522	8.13487e-05	0.930236
MSTRG.1666	black	412.354	-0.49971	-0.460381	-0.869826	-0.408055	-0.449	0.0833848	-0.0987307	0.95948	0.608457	0.766629	-0.109105	0.0980808	0.132043	0.000235634	0.187899	0.143134	0.796686	0.76016	8.03625e-07	0.0357808	0.00362788	0.735717
MSTRG.16784	black	60.3635	-0.635577	-0.429408	-0.21102	0.153232	-0.146125	0.237358	-0.425286	0.583842	0.323941	0.216144	0.0847286	0.0263404	0.163595	0.510316	0.634464	0.65044	0.457589	0.168123	0.0462468	0.304324	0.499855	0.793471
MSTRG.16796	black	196.693	0.582155	0.644157	0.682188	0.134672	0.108957	-0.367278	-0.0401224	-0.865382	-0.743545	-0.777418	0.209372	0.0470352	0.0237716	0.0145245	0.676464	0.736064	0.240214	0.901473	0.000276539	0.0055728	0.00292021	0.513701
MSTRG.16802	black	474.823	-0.863611	-0.77521	-0.482954	0.141266	-0.0484434	0.505752	-0.259197	0.924918	0.731145	0.622628	0.0454267	0.000294296	0.00305565	0.111738	0.661439	0.881156	0.0934443	0.415925	1.65495e-05	0.00689684	0.0305892	0.888515
MSTRG.16890	black	309.298	0.73093	0.451457	0.449111	0.0360768	0.38249	-0.148798	0.537873	-0.829619	-0.383072	-0.361117	-0.130637	0.00692173	0.140691	0.143023	0.911371	0.219788	0.644414	0.0712631	0.000843089	0.219027	0.248796	0.685714
MSTRG.1694	black	346.781	-0.766495	-0.82239	-0.532025	0.110639	0.0753574	0.573078	-0.0171189	0.886328	0.84177	0.751686	-0.108481	0.00363743	0.00102448	0.075	0.732119	0.815947	0.0514399	0.957888	0.000123142	0.000595102	0.00481434	0.737181
MSTRG.16941	black	19.2655	0.449922	0.324553	0.222457	-0.0580679	0.147415	-0.15461	0.274807	-0.464324	-0.265874	-0.216845	-0.101515	0.142214	0.303359	0.487099	0.857739	0.647529	0.631384	0.387349	0.128335	0.403577	0.498431	0.75358
MSTRG.16950	black	292.031	-0.281821	-0.398057	-0.955945	-0.54486	-0.392358	0.0473762	0.185626	0.869917	0.640764	0.874751	-0.108972	0.374847	0.200007	1.21356e-06	0.0669688	0.207117	0.883758	0.563532	0.000234852	0.0247648	0.000195996	0.736029
MSTRG.17083	black	429.667	-0.575518	-0.423254	-0.754841	-0.326969	-0.492386	0.0538463	-0.293792	0.935256	0.500648	0.617679	-0.0724659	0.0502286	0.170383	0.00454236	0.299563	0.103904	0.867999	0.354001	8.03169e-06	0.0973507	0.0323361	0.822909
MSTRG.17088	black	8.2797	0.177691	0.147177	0.400087	0.233894	0.261821	0.0306303	0.0654467	-0.398615	-0.223095	-0.311849	0.4206	0.580609	0.648066	0.197511	0.464372	0.41105	0.924715	0.839856	0.199319	0.485817	0.323757	0.173365
MSTRG.17135	black	388.701	-0.58948	-0.657296	-0.817135	-0.243443	-0.205782	0.320373	0.048288	0.975967	0.792592	0.872832	-0.085493	0.0436803	0.0201975	0.00117418	0.445787	0.521108	0.309988	0.881535	6.06416e-08	0.00210883	0.000210768	0.791644
MSTRG.17145	black	138.676	-0.506458	-0.65322	-0.616459	-0.0905992	0.0131001	0.417887	0.174906	0.777437	0.76111	0.782889	0.119351	0.0929121	0.021261	0.0327775	0.779463	0.967769	0.176446	0.586649	0.00291904	0.00403666	0.00260427	0.711793
MSTRG.17181	black	296.665	-0.669723	-0.423876	-0.535502	-0.12942	-0.412189	0.105425	-0.464882	0.836164	0.414147	0.428911	-0.384562	0.017194	0.16969	0.0727622	0.688512	0.183029	0.744361	0.127817	0.000701248	0.18075	0.164136	0.21709
MSTRG.17194	black	54.7616	-0.227095	-0.320882	-0.651098	-0.333577	-0.229533	0.0812405	0.135359	0.618974	0.490121	0.623636	-0.0153363	0.477823	0.309177	0.0218308	0.289318	0.47298	0.801821	0.674895	0.0318721	0.105751	0.0302417	0.96227
MSTRG.17232	black	192.895	-0.674956	-0.7372	-0.494533	0.0818609	0.0797551	0.516563	0.0139192	0.791376	0.769295	0.694907	-0.358116	0.0160329	0.00622378	0.102174	0.800335	0.805383	0.0855207	0.965755	0.00216658	0.00344208	0.0121292	0.253039
MSTRG.17251	black	327.167	0.829477	0.824936	0.420598	-0.219419	-0.0966774	-0.604341	0.128701	-0.856444	-0.776783	-0.64076	-0.283941	0.000846399	0.000957464	0.173368	0.493218	0.765023	0.0373995	0.690166	0.000375419	0.00295869	0.0247657	0.371108
MSTRG.17261	black	269.699	-0.633249	-0.640068	-0.635334	-0.0856441	-0.127541	0.365139	-0.0567392	0.872508	0.707421	0.712935	-0.0603079	0.0270708	0.024972	0.026416	0.791283	0.692838	0.243173	0.860966	0.000213343	0.0100713	0.00925223	0.852303
MSTRG.17272	black	193.082	-0.628478	-0.658925	-0.549185	-0.0103204	-0.0340421	0.41592	-0.025144	0.811947	0.71485	0.685846	-0.0339031	0.0286129	0.0197834	0.0644023	0.974606	0.916354	0.178702	0.938174	0.001338	0.00897977	0.0138029	0.916694
MSTRG.17322	black	164.748	-0.564452	-0.62972	-0.658875	-0.124274	-0.10465	0.357288	0.0398288	0.836856	0.722738	0.750592	-0.221029	0.0558867	0.0282056	0.0197961	0.700381	0.746185	0.254218	0.902191	0.000687396	0.00792016	0.00491143	0.489971
MSTRG.17396	black	59.2321	0.386663	0.350098	0.602954	0.263736	0.286596	-0.0905426	0.0839559	-0.689901	-0.456328	-0.549972	0.278665	0.214374	0.264586	0.0379569	0.40751	0.366456	0.779598	0.795319	0.0130341	0.135927	0.0639425	0.380447
MSTRG.1747	black	227.261	-0.568847	-0.668694	-0.71029	-0.140073	-0.0848216	0.38666	0.0956306	0.87453	0.787197	0.819051	-0.216851	0.0535886	0.0174295	0.00963871	0.66415	0.793249	0.214378	0.767505	0.000197651	0.00237444	0.00111779	0.498419
MSTRG.17537	black	46.1985	0.248275	0.328429	0.614258	0.302466	0.224598	-0.0822501	-0.106333	-0.610242	-0.470163	-0.595354	-0.0771095	0.436522	0.297282	0.0335851	0.339291	0.482806	0.799402	0.742226	0.0350944	0.122971	0.0411149	0.811735
MSTRG.17595	black	317.447	-0.791513	-0.846508	-0.475846	0.179298	0.137866	0.618774	-0.0268573	0.857499	0.851579	0.721393	-0.289346	0.00216004	0.000515479	0.117892	0.577134	0.669172	0.0319436	0.933969	0.000362502	0.000439705	0.00809381	0.36167
MSTRG.17609	black	341.734	-0.371541	-0.472313	-0.931416	-0.472467	-0.351334	0.116235	0.145684	0.912079	0.689787	0.885779	-0.151239	0.234381	0.121033	1.06428e-05	0.120895	0.262786	0.719044	0.651435	3.56451e-05	0.0130553	0.000126025	0.63893
MSTRG.17618	black	512.335	-0.834472	-0.846973	-0.556516	0.117331	0.0278438	0.577313	-0.0958047	0.951132	0.848356	0.752891	-0.00304333	0.000736	0.000508147	0.0602084	0.716491	0.931549	0.0493505	0.767092	2.02145e-06	0.000486779	0.00470905	0.992511
MSTRG.17635	black	205.502	0.838639	0.680899	0.264807	-0.261556	0.011502	-0.471719	0.377724	-0.757361	-0.558176	-0.398751	-0.107011	0.000652719	0.0147854	0.405537	0.411541	0.971699	0.121567	0.226071	0.00433367	0.0592856	0.199151	0.740632
MSTRG.17679	black	296.436	0.555031	0.645038	0.770995	0.212849	0.161553	-0.336327	-0.087976	-0.919706	-0.772318	-0.846755	-0.086965	0.0610423	0.0235186	0.00332738	0.506571	0.615942	0.285113	0.785715	2.29429e-05	0.00324022	0.000511582	0.788128
MSTRG.17715	black	143.61	-0.75383	-0.748743	-0.315719	0.257971	0.144309	0.576858	-0.116978	0.72216	0.697122	0.54328	0.0214277	0.00462818	0.00507888	0.317466	0.418213	0.654543	0.0495717	0.717313	0.0079944	0.0117441	0.0679239	0.9473
MSTRG.17763	black	305.967	-0.817704	-0.692468	-0.400787	0.161998	-0.0715675	0.448973	-0.315551	0.841912	0.628549	0.513688	0.239722	0.00115722	0.0125641	0.196655	0.614957	0.825074	0.143161	0.317736	0.000592586	0.0285896	0.0875819	0.452987
MSTRG.17910	black	362.217	-0.818775	-0.740869	-0.460037	0.133474	-0.0430549	0.481334	-0.243274	0.879288	0.699336	0.592285	0.00350628	0.00112576	0.00584075	0.132371	0.679207	0.894306	0.113122	0.446113	0.000164272	0.0113682	0.0424413	0.991371
MSTRG.17944	black	83.5954	0.323675	0.265538	0.707368	0.397756	0.432734	0.0247668	0.0941129	-0.726169	-0.400848	-0.568613	-0.0260536	0.304744	0.404194	0.0100795	0.200379	0.159998	0.9391	0.771108	0.00748976	0.19658	0.0537092	0.935942
MSTRG.17971	black	352.692	-0.474476	-0.255182	-0.769671	-0.446816	-0.656933	-0.131348	-0.380998	0.883242	0.344662	0.519556	-0.0860519	0.119103	0.42344	0.00341642	0.145329	0.0202905	0.684082	0.221744	0.000140039	0.272583	0.0834107	0.790309
MSTRG.1798	black	19.5264	0.161383	0.163358	0.523401	0.33393	0.301276	0.0470989	0.00233632	-0.470563	-0.290854	-0.423724	0.648985	0.616318	0.61195	0.0807519	0.288776	0.341288	0.884435	0.99425	0.122609	0.359059	0.169859	0.0224088
MSTRG.18329	black	12.4711	-0.24317	-0.0100779	-0.226906	-0.162994	-0.36999	-0.153137	-0.382111	0.325015	-2.95394e-05	0.0484514	-0.674682	0.446313	0.975202	0.478199	0.612756	0.236493	0.634677	0.220284	0.30263	0.999927	0.881137	0.0160923
MSTRG.18400	black	8.91377	0.290509	0.308171	0.364058	0.0907453	0.0876476	-0.153403	0.00396164	-0.447137	-0.367011	-0.389233	0.218425	0.359655	0.329799	0.244677	0.779115	0.786499	0.634082	0.990251	0.145004	0.240582	0.21108	0.495228
MSTRG.18452	black	410.518	-0.639737	-0.609212	-0.718925	-0.179112	-0.25247	0.283291	-0.117467	0.944406	0.692061	0.740282	-0.014155	0.0250712	0.0354891	0.00841991	0.577535	0.428552	0.372253	0.716174	3.80816e-06	0.0126377	0.00590079	0.965175
MSTRG.18454	black	357.176	-0.538691	-0.380447	-0.744456	-0.347113	-0.51686	0.0101106	-0.301233	0.900403	0.463171	0.586925	-0.226412	0.0707506	0.222469	0.00548372	0.268961	0.0853097	0.975122	0.341361	6.5163e-05	0.129413	0.0448306	0.479184
MSTRG.18456	black	479.067	-0.750056	-0.686965	-0.629299	-0.0447799	-0.181842	0.377995	-0.195675	0.951777	0.713282	0.694269	-0.0387584	0.00495948	0.0135874	0.0283432	0.890093	0.571649	0.225711	0.542207	1.89357e-06	0.00920252	0.0122419	0.904809
MSTRG.18495	black	302.659	0.40502	0.470034	0.88803	0.429717	0.359692	-0.118807	-0.0772842	-0.90849	-0.660038	-0.834279	-0.0122616	0.191525	0.123088	0.000114538	0.163259	0.250806	0.713056	0.811315	4.32697e-05	0.0195042	0.000740043	0.969831
MSTRG.18621	black	144.67	-0.488638	-0.492079	-0.685992	-0.244305	-0.254724	0.198105	-0.0389082	0.824449	0.597547	0.683313	0.0294122	0.106971	0.104153	0.0137747	0.444127	0.424302	0.537102	0.904442	0.000970025	0.0401849	0.0142998	0.927702
MSTRG.18622	black	85.5672	-0.229937	-0.3652	-0.727004	-0.361621	-0.220819	0.114861	0.209041	0.667969	0.554033	0.707497	0.108868	0.472179	0.243089	0.00738761	0.248087	0.490395	0.722247	0.514381	0.0175968	0.0616067	0.0100596	0.736271
MSTRG.1864	black	348.903	-0.738329	-0.608977	-0.545285	-0.0206826	-0.206973	0.319936	-0.291061	0.885136	0.606894	0.573954	-0.168942	0.00610401	0.0355798	0.0667138	0.94913	0.518645	0.310688	0.358701	0.00012947	0.0363894	0.0510026	0.599666
MSTRG.18646	black	304.023	0.597232	0.524857	0.679865	0.205613	0.307383	-0.20164	0.18107	-0.883435	-0.598548	-0.653388	0.383998	0.0403176	0.0797603	0.0149971	0.521459	0.331101	0.529712	0.573311	0.000138932	0.0397658	0.0212165	0.217822
MSTRG.1865	black	91.8934	0.341767	0.422047	0.676682	0.290367	0.221188	-0.158417	-0.100261	-0.714554	-0.559779	-0.679558	-0.133207	0.276899	0.171736	0.015663	0.359901	0.489651	0.622899	0.756541	0.00902153	0.058404	0.0150604	0.679819
MSTRG.18680	black	268.567	-0.545389	-0.357215	-0.648027	-0.283422	-0.489163	0.0169227	-0.351266	0.840153	0.400258	0.50114	-0.0875571	0.066651	0.254321	0.0226745	0.372022	0.106538	0.95837	0.262885	0.000624347	0.197301	0.0969697	0.786715
MSTRG.18783	black	213.003	-0.577912	-0.351915	-0.55494	-0.195868	-0.46222	0.0345474	-0.425883	0.789713	0.354491	0.409659	-0.189302	0.0490599	0.261942	0.0610932	0.541803	0.130306	0.915116	0.167462	0.00224756	0.258222	0.186	0.555693
MSTRG.18784	black	351.315	-0.698748	-0.579371	-0.586296	-0.079627	-0.250159	0.270038	-0.272469	0.893248	0.601289	0.59492	-0.126043	0.0114672	0.0483566	0.045117	0.80569	0.432935	0.39597	0.391564	9.10432e-05	0.0386332	0.0413004	0.696293
MSTRG.18805	black	431.048	-0.826099	-0.886533	-0.522783	0.168173	0.124457	0.644797	-0.0213711	0.915675	0.893094	0.772353	-0.110279	0.00092801	0.000122081	0.0811752	0.601351	0.699956	0.0235876	0.947439	2.9107e-05	9.16763e-05	0.00323789	0.732962
MSTRG.18904	black	26.7238	-0.320324	-0.135523	-0.312091	-0.142258	-0.366409	-0.0547111	-0.334148	0.45623	0.118564	0.173127	0.421536	0.310067	0.67452	0.323361	0.659189	0.241414	0.865895	0.288442	0.136022	0.713622	0.59052	0.17231
MSTRG.18941	black	91.2076	-0.400419	-0.233682	-0.559449	-0.298457	-0.464227	-0.0594978	-0.305333	0.671035	0.290586	0.39453	-0.499282	0.197105	0.464789	0.0585849	0.346048	0.128426	0.854269	0.334502	0.0168973	0.359522	0.204389	0.098415
MSTRG.18994	black	348.923	0.635203	0.691949	0.763797	0.173849	0.164081	-0.368088	-0.0187581	-0.968892	-0.799475	-0.847321	0.0346348	0.0264569	0.0126581	0.0038335	0.588947	0.610356	0.2391	0.953859	2.17748e-07	0.00180365	0.000502707	0.914902
MSTRG.18997	black	479.054	0.678425	0.685582	0.732359	0.142025	0.181331	-0.361334	0.0639155	-0.972012	-0.774423	-0.800281	0.219443	0.0152956	0.0138541	0.00675776	0.659716	0.57275	0.24849	0.843561	1.29037e-07	0.00310505	0.00177026	0.49317
MSTRG.19028	black	497.327	-0.792963	-0.609833	-0.558842	-0.0282314	-0.280494	0.287386	-0.390819	0.936036	0.591383	0.556353	-0.195298	0.0020914	0.0352508	0.0589181	0.930598	0.377196	0.365078	0.209063	7.56956e-06	0.042837	0.0602993	0.543001
MSTRG.19095	black	433.468	-0.597086	-0.44762	-0.73778	-0.295288	-0.465537	0.0804629	-0.292363	0.937022	0.521964	0.622928	-0.0936685	0.0403791	0.144519	0.00616203	0.351439	0.127209	0.803685	0.356456	7.01556e-06	0.0817388	0.0304856	0.772163
MSTRG.1920	black	149.956	-0.570639	-0.348152	-0.470435	-0.128085	-0.389448	0.0725301	-0.411439	0.732624	0.336537	0.369053	0.120292	0.0526709	0.267433	0.122725	0.691585	0.210807	0.822754	0.183907	0.00672763	0.284793	0.237775	0.709606
MSTRG.19286	black	301.291	-0.343916	-0.474141	-0.915581	-0.457679	-0.312658	0.137972	0.195565	0.880841	0.696677	0.891217	-0.0367293	0.273692	0.119401	2.92653e-05	0.134624	0.322436	0.668931	0.542438	0.000154392	0.0118208	9.96869e-05	0.909774
MSTRG.19347	black	68.6954	-0.421244	-0.276223	-0.463651	-0.1763	-0.365895	0.029397	-0.28484	0.627195	0.282528	0.344718	0.331394	0.172638	0.384808	0.128963	0.583621	0.242126	0.927739	0.36953	0.0290382	0.373597	0.2725	0.29268
MSTRG.19379	black	268.025	0.717439	0.707281	0.51491	-0.0586109	0.0285326	-0.460021	0.114585	-0.84976	-0.717054	-0.649372	-0.0555676	0.00862102	0.0100928	0.0867014	0.856421	0.929859	0.132386	0.722892	0.000465807	0.00867367	0.0223021	0.863813
MSTRG.19467	black	536.526	-0.867922	-0.729347	-0.503816	0.0970394	-0.139995	0.434638	-0.339457	0.944808	0.683301	0.591533	-0.0463997	0.000252538	0.00710686	0.0949133	0.764165	0.664326	0.157961	0.280369	3.67513e-06	0.0143021	0.0427711	0.88614
MSTRG.19471	black	235.713	0.462637	0.296564	0.71049	0.378779	0.543538	0.0524516	0.299159	-0.829725	-0.379167	-0.526229	0.0838078	0.129914	0.349263	0.00960904	0.224671	0.0677672	0.871392	0.34486	0.000840626	0.224157	0.0788336	0.795673
MSTRG.19517	black	14.4095	-0.110087	-0.0708047	-0.54751	-0.398992	-0.393935	-0.150702	-0.0402103	0.461855	0.21754	0.388156	-0.299965	0.733413	0.826914	0.0653878	0.198855	0.205134	0.640136	0.901258	0.130649	0.49702	0.212456	0.343498
MSTRG.1969	black	262.211	0.539806	0.212014	0.575276	0.2921	0.643735	0.131176	0.572046	-0.793379	-0.209754	-0.313319	-0.128971	0.0700565	0.508279	0.0503479	0.356908	0.0238935	0.684478	0.0519582	0.00207205	0.512916	0.321359	0.689546
MSTRG.19706	black	531.512	-0.663869	-0.585104	-0.751527	-0.215961	-0.336176	0.229129	-0.196614	0.984155	0.66267	0.722744	-0.118916	0.0185648	0.0456633	0.00482829	0.500225	0.285343	0.47378	0.540234	7.66037e-09	0.0188551	0.00791939	0.712803
MSTRG.1971	black	189.209	0.569711	0.240544	0.474414	0.188615	0.558871	0.0686193	0.588096	-0.739795	-0.208306	-0.259626	-0.0489227	0.0531451	0.451392	0.119158	0.557155	0.0589021	0.832188	0.0443005	0.00595099	0.515896	0.415126	0.879988
MSTRG.19721	black	7.63626	-0.277845	-0.125296	-0.127755	0.0172098	-0.197845	0.0189074	-0.283759	0.293772	0.068045	0.052814	0.662279	0.381908	0.698018	0.692344	0.957665	0.537648	0.953492	0.37143	0.354035	0.833575	0.87051	0.0189506
MSTRG.19895	black	282.748	0.373241	0.477666	0.884488	0.421582	0.30844	-0.143395	-0.147592	-0.878908	-0.684792	-0.855742	0.0750753	0.232078	0.116295	0.00013301	0.172258	0.329355	0.656612	0.647131	0.000166767	0.0140081	0.000384207	0.816626
MSTRG.19929	black	118.469	-0.444919	-0.403814	-0.667325	-0.275565	-0.340522	0.112427	-0.102879	0.788148	0.491617	0.606068	0.449276	0.147252	0.192978	0.0177463	0.385988	0.278766	0.727935	0.750361	0.00232585	0.104528	0.0367141	0.142858
MSTRG.19961	black	241.523	0.647664	0.792398	0.582193	-0.0366215	-0.103662	-0.557418	-0.139661	-0.84353	-0.853098	-0.808983	-0.126985	0.0227759	0.00211798	0.0470175	0.910038	0.748514	0.0597059	0.665087	0.000564479	0.000418773	0.00143912	0.694119
MSTRG.20000	black	156.555	0.390276	0.384903	0.766411	0.383204	0.363966	-0.0631267	0.0289751	-0.807268	-0.544927	-0.68885	0.455762	0.209752	0.216648	0.00364342	0.218855	0.244806	0.845472	0.928774	0.00150026	0.0669288	0.0132302	0.136475
MSTRG.20002	black	533.765	-0.735677	-0.764207	-0.692345	-0.0566776	-0.0989098	0.453596	-0.0461769	0.984254	0.827897	0.815705	-0.0245859	0.00638828	0.00380324	0.0125863	0.861116	0.759737	0.138586	0.886684	7.42538e-09	0.000883853	0.00121772	0.939544
MSTRG.20003	black	277.595	-0.537534	-0.436012	-0.712423	-0.282925	-0.396308	0.100192	-0.210137	0.869467	0.525996	0.617181	-0.313492	0.0714765	0.156503	0.00932623	0.372897	0.202173	0.756704	0.512128	0.000238753	0.0789908	0.032516	0.321076
MSTRG.20004	black	367.619	-0.433717	-0.574844	-0.892355	-0.371628	-0.229936	0.241406	0.19594	0.922981	0.777143	0.92527	-0.0946494	0.158944	0.0505611	9.47713e-05	0.234262	0.472181	0.449721	0.54165	1.87354e-05	0.00293681	1.6175e-05	0.769834
MSTRG.20121	black	161.708	-0.455031	-0.261384	-0.593421	-0.299477	-0.510749	-0.0515024	-0.347267	0.747118	0.298709	0.419733	0.238906	0.137185	0.411861	0.0419469	0.344321	0.0897229	0.873703	0.268733	0.0052296	0.345621	0.174345	0.454573
MSTRG.20134	black	542.528	0.762386	0.760988	0.66301	0.028783	0.104818	-0.453847	0.0971678	-0.981006	-0.808508	-0.781001	0.0546252	0.00393922	0.0040461	0.0187726	0.929245	0.745791	0.13834	0.763861	1.88597e-08	0.00145586	0.0027102	0.866104
MSTRG.20138	black	375.584	0.675114	0.656465	0.660386	0.101773	0.173395	-0.347045	0.111495	-0.92135	-0.723298	-0.727576	0.258182	0.0159989	0.020411	0.0194175	0.752969	0.589936	0.26906	0.730115	2.07461e-05	0.00784865	0.00731829	0.417819
MSTRG.20153	black	543.032	-0.786361	-0.776012	-0.631244	0.00701183	-0.0829038	0.474502	-0.117382	0.973983	0.806302	0.761339	-0.086386	0.0024178	0.00300592	0.0277114	0.982745	0.797837	0.11908	0.716372	8.98617e-08	0.00153556	0.00401908	0.789511
MSTRG.20221	black	18.5937	-0.0793158	-0.15003	-0.555037	-0.37773	-0.254105	-0.0413163	0.141322	0.459859	0.309446	0.484847	0.205317	0.806437	0.641645	0.0610385	0.226063	0.425466	0.898554	0.661311	0.13254	0.327697	0.110135	0.522071
MSTRG.20233	black	419.462	-0.749605	-0.530615	-0.531838	-0.0509113	-0.347787	0.214462	-0.443826	0.897557	0.494416	0.480262	0.235701	0.00500031	0.0759206	0.0751214	0.875142	0.267969	0.503278	0.148369	7.46485e-05	0.102268	0.114043	0.460829
MSTRG.20309	black	49.0993	-0.489786	-0.364633	-0.351709	-0.019962	-0.195739	0.162336	-0.263402	0.583	0.341377	0.319969	0.0255582	0.106026	0.243877	0.262242	0.950901	0.542072	0.61421	0.408127	0.0466391	0.277483	0.310634	0.937158
MSTRG.20349	black	189.747	-0.664555	-0.700443	-0.49667	0.0558031	0.0280548	0.465773	-0.031915	0.793097	0.731762	0.666869	-0.269604	0.0184003	0.0111837	0.10047	0.863241	0.931031	0.12699	0.921566	0.00208518	0.00682591	0.0178528	0.396759
MSTRG.20384	black	239.728	-0.750299	-0.728765	-0.443732	0.135333	0.0170429	0.505235	-0.139823	0.816542	0.70712	0.611485	0.0953502	0.00493762	0.00717581	0.148465	0.674954	0.958075	0.0938351	0.664717	0.00119208	0.0101175	0.0346222	0.76817
MSTRG.20786	black	315.883	0.707811	0.773272	0.586743	-0.0319552	-0.0169007	-0.513106	-0.00734429	-0.882404	-0.816352	-0.766698	0.137446	0.0100117	0.0031784	0.0449134	0.921467	0.958424	0.0880034	0.981927	0.000144925	0.00119786	0.00362295	0.67013
MSTRG.20839	black	393.096	-0.626319	-0.342572	-0.627318	-0.257675	-0.566128	-0.0201651	-0.514312	0.882968	0.355864	0.432792	-0.16054	0.0293312	0.275694	0.0289974	0.418766	0.0550022	0.950402	0.0871318	0.000141618	0.256252	0.159935	0.618188
MSTRG.20840	black	422.152	-0.620285	-0.341266	-0.648354	-0.276778	-0.58132	-0.0261404	-0.505303	0.896661	0.358465	0.447734	-0.0282964	0.0314075	0.27765	0.0225837	0.383814	0.0474287	0.935729	0.0937833	7.78522e-05	0.252545	0.144404	0.930439
MSTRG.20980	black	462.712	-0.707846	-0.575332	-0.637499	-0.120438	-0.31324	0.249048	-0.293803	0.939984	0.596334	0.616353	0.166039	0.0100064	0.0503203	0.0257484	0.709267	0.321488	0.435047	0.353981	5.54185e-06	0.0406973	0.0328163	0.606041
MSTRG.21076	black	364.449	-0.766655	-0.767956	-0.538475	0.0793008	-0.0133676	0.509999	-0.103717	0.895368	0.772371	0.700937	0.101427	0.00362602	0.00353444	0.0708858	0.806473	0.967111	0.090275	0.748385	8.26605e-05	0.00323672	0.0111022	0.753786
MSTRG.21088	black	13.0151	-0.442837	-0.24335	-0.162025	0.0588159	-0.181578	0.112231	-0.368975	0.409038	0.168063	0.120115	-0.200269	0.149382	0.445968	0.614898	0.855923	0.572218	0.728393	0.237881	0.186734	0.601593	0.710018	0.532574
MSTRG.21103	black	276.367	0.543661	0.706788	0.743297	0.152891	0.0301771	-0.433777	-0.200732	-0.886644	-0.846437	-0.890799	-0.0365988	0.0676925	0.0101686	0.00559728	0.635228	0.925826	0.15888	0.531605	0.000121506	0.000516619	0.000101544	0.910093
MSTRG.21147	black	90.3362	-0.64054	-0.51433	-0.302223	0.112449	-0.0962918	0.307576	-0.292013	0.654776	0.449087	0.369247	0.187619	0.0248313	0.087119	0.339698	0.727882	0.765937	0.330781	0.357059	0.0208504	0.143047	0.23751	0.559276
MSTRG.21244	black	274.382	-0.693369	-0.722945	-0.672357	-0.0717941	-0.104154	0.421215	-0.0391072	0.944869	0.78659	0.782833	0.0109568	0.0124022	0.00789361	0.0166021	0.824528	0.747355	0.172671	0.903956	3.65498e-06	0.00240586	0.00260737	0.97304
MSTRG.21276	black	362.416	0.533558	0.688193	0.812471	0.2261	0.104633	-0.381524	-0.192972	-0.9323	-0.84643	-0.925773	-0.0457047	0.0740075	0.0133539	0.00132069	0.479806	0.746227	0.221053	0.547911	9.98958e-06	0.000516732	1.56516e-05	0.887836
MSTRG.21285	black	5.14408	0.114142	0.0582962	0.295402	0.211948	0.25207	0.0868346	0.0997086	-0.28158	-0.10963	-0.191636	0.522455	0.723927	0.857185	0.351245	0.508413	0.429309	0.788439	0.757847	0.375273	0.734484	0.550738	0.0814006
MSTRG.21292	black	453.869	-0.71205	-0.773719	-0.683703	-0.0486174	-0.0538393	0.47843	0.00869138	0.956435	0.846508	0.830991	-0.162771	0.00938023	0.00314975	0.0142224	0.880732	0.868016	0.115629	0.978613	1.14855e-06	0.000515481	0.000811676	0.613249
MSTRG.2130	black	225.662	0.595622	0.687617	0.679466	0.111025	0.0703511	-0.409009	-0.0741269	-0.882735	-0.780526	-0.803284	-0.0610259	0.0410003	0.0134631	0.0150796	0.731217	0.828008	0.186769	0.818908	0.000142976	0.00273735	0.00165	0.850562
MSTRG.21335	black	258.975	0.784707	0.83141	0.426349	-0.215235	-0.147533	-0.624495	0.0431651	-0.821894	-0.808331	-0.672327	-0.0879821	0.00250529	0.000802256	0.166947	0.501703	0.647262	0.0299482	0.894037	0.00103795	0.00146214	0.0166087	0.785701
MSTRG.2157	black	259.497	-0.569447	-0.594729	-0.747002	-0.220471	-0.217276	0.278999	-0.010534	0.914662	0.708941	0.780023	-0.0562756	0.05328	0.0413823	0.0052405	0.491095	0.497555	0.379851	0.97408	3.08433e-05	0.00984041	0.00276634	0.862092
MSTRG.21606	black	250.202	-0.584435	-0.376706	-0.601096	-0.215543	-0.451459	0.0568015	-0.389234	0.82847	0.403745	0.464281	-0.147323	0.0459719	0.227427	0.0387121	0.501076	0.140689	0.860815	0.211079	0.000870124	0.193061	0.128376	0.647735
MSTRG.21670	black	50.8285	-0.349926	-0.242951	-0.608442	-0.347163	-0.434684	-0.0527043	-0.195024	0.68269	0.337369	0.471783	-0.205305	0.264836	0.446737	0.0357866	0.268887	0.157913	0.870777	0.543579	0.0144238	0.283529	0.121509	0.522096
MSTRG.21709	black	528.174	0.664056	0.604039	0.752747	0.208375	0.310649	-0.252557	0.166033	-0.98664	-0.68533	-0.744124	0.0502496	0.0185199	0.0375202	0.00472148	0.515754	0.325721	0.428388	0.606054	3.27739e-09	0.0139029	0.00551603	0.876754
MSTRG.21715	black	226.881	0.711035	0.514382	0.436085	-0.0214339	0.248768	-0.250525	0.402228	-0.797778	-0.471948	-0.422105	-0.109152	0.00952873	0.0870812	0.156426	0.947285	0.435581	0.432238	0.194899	0.00187551	0.121361	0.17167	0.735606
MSTRG.21774	black	331.837	0.84656	0.685044	0.396046	-0.162956	0.103817	-0.426011	0.382597	-0.849459	-0.611659	-0.48379	0.207419	0.000514658	0.0139587	0.202498	0.612839	0.748149	0.16732	0.219648	0.00047025	0.0345563	0.111028	0.517726
MSTRG.21863	black	137.478	0.507541	0.438418	0.572925	0.174459	0.260272	-0.158062	0.16524	-0.743044	-0.511979	-0.54911	0.635621	0.0921003	0.153969	0.0515165	0.587621	0.413924	0.623689	0.6078	0.00562223	0.0888225	0.0644459	0.0263267
MSTRG.21905	black	331.896	-0.450872	-0.578622	-0.86389	-0.345395	-0.220389	0.248728	0.16954	0.912107	0.768656	0.90181	-0.207567	0.14127	0.0487168	0.00029144	0.271497	0.491261	0.435658	0.598355	3.55891e-05	0.00348592	6.08357e-05	0.517419
MSTRG.2193	black	93.2251	-0.220874	-0.332502	-0.759345	-0.422049	-0.279227	0.0575608	0.171392	0.681784	0.537254	0.70733	-0.389157	0.490282	0.290971	0.00417455	0.171733	0.379446	0.85897	0.594304	0.0146061	0.0716525	0.0100853	0.211177
MSTRG.21976	black	311.432	-0.457895	-0.639645	-0.825156	-0.27587	-0.108839	0.341523	0.253037	0.888177	0.822457	0.929707	-0.0265595	0.134417	0.0250985	0.00095185	0.385441	0.73634	0.277264	0.427482	0.000113813	0.00102268	1.20019e-05	0.9347
MSTRG.22026	black	345.706	-0.434257	-0.448906	-0.912828	-0.461096	-0.435828	0.0723925	-0.0016765	0.946357	0.631737	0.818322	-0.0908299	0.158368	0.143229	3.41955e-05	0.131366	0.156698	0.823086	0.995874	3.19589e-06	0.0275526	0.001139	0.778914
MSTRG.22095	black	138.746	-0.416232	-0.520806	-0.712003	-0.255051	-0.156694	0.244575	0.125797	0.779409	0.667835	0.756724	-0.278003	0.178343	0.08254	0.00938704	0.423686	0.626735	0.443609	0.696861	0.00280205	0.0176277	0.00438568	0.381625
MSTRG.22124	black	239.866	0.826813	0.687626	0.323899	-0.223001	0.0397111	-0.457876	0.352074	-0.793025	-0.590103	-0.442485	-0.170259	0.000910276	0.0134613	0.304391	0.486007	0.902479	0.134435	0.261712	0.00208852	0.0434025	0.149745	0.596781
MSTRG.22139	black	262.299	0.614161	0.666065	0.710471	0.143408	0.134629	-0.364136	-0.0151012	-0.91752	-0.767423	-0.80089	0.0278351	0.0336208	0.0180416	0.00961188	0.656582	0.676564	0.244569	0.962848	2.61414e-05	0.00357174	0.00174536	0.93157
MSTRG.22183	black	324.836	-0.723175	-0.422205	-0.477754	-0.072199	-0.433112	0.110168	-0.570132	0.838999	0.367276	0.354786	-0.0963516	0.00786438	0.171558	0.116219	0.823552	0.159592	0.733223	0.0529297	0.000645883	0.240217	0.257798	0.765795
MSTRG.2219	black	22.0344	0.408978	0.356099	0.422476	0.0987959	0.209861	-0.132953	0.142991	-0.583551	-0.381897	-0.406575	-0.191325	0.186805	0.255916	0.171254	0.760006	0.512695	0.680401	0.657526	0.0463823	0.220564	0.189662	0.551398
MSTRG.22192	black	314.601	0.78233	0.853117	0.490294	-0.174076	-0.145462	-0.628094	-0.000177982	-0.860746	-0.866485	-0.741105	0.204782	0.00263532	0.000418523	0.105609	0.588452	0.651936	0.0287397	0.999562	0.000324891	0.000265903	0.00581677	0.52318
MSTRG.22206	black	17.9681	-0.103841	-0.130675	-0.559509	-0.381556	-0.321449	-0.0752899	0.0575778	0.470492	0.262653	0.437421	0.109545	0.748092	0.685627	0.0585518	0.22101	0.308274	0.81611	0.858929	0.122673	0.40951	0.155015	0.734685
MSTRG.22250	black	493.079	-0.857188	-0.710348	-0.491788	0.096867	-0.144994	0.421934	-0.351082	0.928886	0.66072	0.568016	-0.0508942	0.000366265	0.00963016	0.10439	0.764574	0.652993	0.171862	0.263152	1.27012e-05	0.0193346	0.0540182	0.875184
MSTRG.22297	black	113.914	-0.565621	-0.339207	-0.414099	-0.0913236	-0.348044	0.0718143	-0.420648	0.687096	0.319804	0.324198	-0.199018	0.0552689	0.280747	0.180806	0.777739	0.267591	0.824479	0.173311	0.0135624	0.310897	0.303918	0.53519
MSTRG.2247	black	394.618	-0.711896	-0.535982	-0.583867	-0.0911139	-0.337576	0.213093	-0.367251	0.903833	0.536265	0.537963	0.103421	0.00940261	0.0724571	0.0462355	0.778238	0.283215	0.506071	0.240251	5.50135e-05	0.0722776	0.0712065	0.749082
MSTRG.22544	black	514.859	0.849623	0.720657	0.518898	-0.0816472	0.147015	-0.425284	0.322912	-0.940959	-0.682677	-0.598494	0.0344046	0.000467832	0.00819009	0.0838712	0.800846	0.648431	0.168125	0.305952	5.11454e-06	0.0144265	0.039788	0.915466
MSTRG.22613	black	39.6321	-0.217837	-0.329656	-0.604349	-0.304449	-0.194574	0.102009	0.16089	0.582463	0.46654	0.602341	0.168958	0.496419	0.295372	0.0373964	0.335974	0.544527	0.752413	0.61741	0.0468906	0.126282	0.0382049	0.59963
MSTRG.22617	black	529.292	-0.839073	-0.759659	-0.542824	0.0798745	-0.0987963	0.470102	-0.242153	0.952038	0.735363	0.656765	0.0928258	0.000644486	0.00414971	0.068201	0.805096	0.760005	0.123026	0.448278	1.84366e-06	0.0064225	0.0203337	0.774166
MSTRG.22619	black	349.603	0.470869	0.564743	0.866519	0.349775	0.267253	-0.22339	-0.110671	-0.933829	-0.741772	-0.877505	0.00863556	0.122332	0.0557321	0.000265587	0.265057	0.40105	0.485227	0.732045	8.9347e-06	0.00574929	0.000176222	0.978751
MSTRG.22631	black	138.664	-0.550824	-0.339257	-0.461198	-0.126876	-0.383307	0.0696215	-0.406044	0.718684	0.319391	0.346709	0.275178	0.0634472	0.280672	0.131269	0.694371	0.218722	0.829768	0.190297	0.00845228	0.311558	0.269556	0.386683
MSTRG.22649	black	286.401	0.463138	0.344209	0.787005	0.404408	0.522819	0.0210221	0.22354	-0.878543	-0.465082	-0.617297	0.16818	0.129444	0.273257	0.00238432	0.192261	0.0811507	0.948296	0.484925	0.000169184	0.127631	0.0324739	0.601336
MSTRG.22833	black	379.358	0.827808	0.924676	0.48128	-0.224817	-0.20866	-0.707294	-0.0321729	-0.885549	-0.923268	-0.778691	0.0537552	0.000886002	1.68114e-05	0.113167	0.482368	0.515166	0.0100908	0.920934	0.00012725	1.83975e-05	0.00284423	0.86822
MSTRG.22836	black	130.526	-0.753885	-0.733135	-0.293714	0.272904	0.133908	0.564821	-0.143155	0.704417	0.662636	0.506377	0.0954259	0.0046235	0.00666997	0.354134	0.390778	0.678214	0.0556909	0.657155	0.0105396	0.0188634	0.092973	0.767991
MSTRG.22858	black	488.679	-0.718535	-0.476157	-0.609551	-0.153755	-0.447977	0.127737	-0.469128	0.929251	0.470139	0.498308	-0.0511254	0.0084724	0.117618	0.0353589	0.633295	0.144159	0.692386	0.123911	1.23859e-05	0.122992	0.0991782	0.874621
MSTRG.22911	black	82.2751	-0.494664	-0.335694	-0.406342	-0.0938325	-0.303598	0.10652	-0.314102	0.639215	0.309624	0.33787	0.438129	0.102068	0.286078	0.189941	0.771773	0.337395	0.741787	0.320086	0.0252279	0.327405	0.282769	0.154272
MSTRG.23063	black	408.737	-0.498839	-0.40198	-0.84066	-0.418047	-0.516405	0.0203709	-0.191517	0.944165	0.53136	0.693964	-0.0389985	0.0987611	0.195201	0.000615052	0.176264	0.0856332	0.949896	0.550991	3.88982e-06	0.075433	0.0122961	0.904221
MSTRG.23070	black	385.874	-0.600012	-0.672519	-0.807339	-0.223677	-0.184251	0.340481	0.0538278	0.973863	0.806358	0.875853	-0.135421	0.0391579	0.0165664	0.00149771	0.484651	0.566478	0.278828	0.868044	9.19461e-08	0.00153351	0.000187882	0.674753
MSTRG.23075	black	440.058	-0.71238	-0.425748	-0.570246	-0.149167	-0.484849	0.0790143	-0.538032	0.899776	0.40382	0.427315	-0.0724413	0.00933233	0.167611	0.0528713	0.643584	0.110133	0.80716	0.0711634	6.71669e-05	0.192971	0.165885	0.822968
MSTRG.2314	black	378.965	-0.872087	-0.809642	-0.420778	0.217571	0.0481687	0.574365	-0.222072	0.877474	0.759492	0.611244	-0.167949	0.000216732	0.00141614	0.173163	0.496957	0.881826	0.0507984	0.487873	0.000176436	0.00416292	0.0347134	0.601843
MSTRG.23299	black	161.901	-0.76708	-0.760557	-0.321612	0.267976	0.131288	0.578893	-0.134393	0.738252	0.702863	0.540477	0.147066	0.00359594	0.00407946	0.308015	0.399727	0.684219	0.0485861	0.677104	0.00611213	0.010788	0.0696413	0.648316
MSTRG.23308	black	554.406	-0.789901	-0.78547	-0.632879	0.013103	-0.0777283	0.484508	-0.111692	0.977982	0.813865	0.766762	-0.0189219	0.00223828	0.00246462	0.0271881	0.967762	0.810248	0.110421	0.729655	3.92778e-08	0.00127551	0.00361843	0.953457
MSTRG.23553	black	17.5675	-0.300253	-0.131851	-0.181648	-0.0408566	-0.250059	0.00236286	-0.305461	0.35138	0.0726863	0.0931804	0.665989	0.343011	0.682927	0.572067	0.899678	0.433125	0.994185	0.334289	0.26272	0.822378	0.773323	0.0180595
MSTRG.23554	black	369.582	-0.482828	-0.580966	-0.874063	-0.348195	-0.260736	0.239155	0.115251	0.945524	0.756503	0.891272	-0.0563903	0.111845	0.0475963	0.000201196	0.26737	0.413063	0.454089	0.721338	3.44681e-06	0.00440385	9.94451e-05	0.861814
MSTRG.23567	black	143.675	-0.364672	-0.409967	-0.774752	-0.369582	-0.329515	0.10258	0.043213	0.791975	0.565888	0.714894	-0.135336	0.243822	0.185637	0.0030843	0.237051	0.295592	0.751065	0.89392	0.00213798	0.0551285	0.00897363	0.674948
MSTRG.23579	black	264.191	0.63067	0.34291	0.509019	0.153185	0.498823	-0.0200747	0.536538	-0.804844	-0.305661	-0.340121	-0.145743	0.0278965	0.27519	0.0909996	0.63457	0.0987742	0.950624	0.0721048	0.00159006	0.333956	0.279369	0.651301
MSTRG.23582	black	235.378	0.402673	0.362962	0.861699	0.470601	0.500825	0.011719	0.0855481	-0.894047	-0.524319	-0.717956	0.005629	0.194359	0.246208	0.000314448	0.122574	0.0972137	0.971166	0.791512	8.78092e-05	0.0801259	0.00855072	0.986148
MSTRG.23689	black	19.2732	0.245915	0.136688	0.505987	0.302592	0.419173	0.103638	0.188402	-0.531087	-0.217846	-0.338491	-0.0327593	0.441036	0.671859	0.0932671	0.33908	0.174982	0.748571	0.557608	0.0756114	0.496402	0.281829	0.919497
MSTRG.23714	black	318.486	-0.661408	-0.802398	-0.698016	-0.0498921	0.0293767	0.526005	0.144511	0.930638	0.90525	0.895011	-0.102803	0.0191642	0.00168479	0.0115912	0.877625	0.927789	0.0789844	0.654086	1.12451e-05	5.12023e-05	8.40275e-05	0.750538
MSTRG.23750	black	289.385	0.604882	0.738558	0.724833	0.11545	0.0288469	-0.456748	-0.143394	-0.910243	-0.861899	-0.882016	0.215857	0.0371837	0.00607987	0.00765522	0.720875	0.929088	0.135521	0.656613	3.93993e-05	0.000312295	0.000147229	0.500437
MSTRG.23775	black	19.2876	-0.118418	-0.174123	-0.548523	-0.350651	-0.268421	-0.0196757	0.101117	0.476203	0.320896	0.481357	0.125447	0.71396	0.588351	0.0647907	0.26378	0.398915	0.951604	0.754519	0.117578	0.309155	0.113102	0.69767
MSTRG.23789	black	57.3655	0.371995	0.444727	0.57894	0.177886	0.132064	-0.217172	-0.0762785	-0.648525	-0.563629	-0.617709	0.326705	0.233764	0.147448	0.0485637	0.580185	0.682438	0.497767	0.813732	0.022536	0.0563245	0.0323255	0.299976
MSTRG.23810	black	353.205	-0.478743	-0.614832	-0.857015	-0.314485	-0.189067	0.292109	0.176752	0.926042	0.796974	0.916579	-0.121185	0.115358	0.0333728	0.000368381	0.319464	0.556194	0.356893	0.582641	1.53769e-05	0.00191032	2.76224e-05	0.707533
MSTRG.23991	black	35.0876	0.174971	0.261688	0.60363	0.337874	0.240588	-0.0374148	-0.141233	-0.556865	-0.413339	-0.566029	-0.292483	0.586508	0.411297	0.0376844	0.282763	0.451307	0.908096	0.661514	0.0600132	0.181688	0.0550545	0.356249
MSTRG.23994	black	81.5643	-0.317702	-0.452108	-0.668793	-0.273012	-0.134305	0.208383	0.182619	0.685016	0.607597	0.710024	-0.218514	0.314268	0.140048	0.0174068	0.390583	0.677305	0.515737	0.56998	0.0139641	0.0361148	0.00967826	0.495048
MSTRG.24149	black	382.711	-0.624884	-0.6955	-0.789063	-0.190466	-0.16211	0.369719	0.0449812	0.977587	0.817896	0.872007	-0.0741324	0.0298158	0.0120253	0.00227985	0.55322	0.61471	0.236863	0.889602	4.28955e-08	0.00115154	0.000217377	0.818895
MSTRG.24239	black	56.2627	0.294317	0.179241	0.650996	0.405019	0.49316	0.119088	0.190865	-0.670088	-0.306335	-0.464169	0.242985	0.353102	0.577255	0.0218584	0.191527	0.103279	0.712404	0.552373	0.0171111	0.332838	0.12848	0.446671
MSTRG.2424	black	312.419	-0.60832	-0.688807	-0.752007	-0.161776	-0.123583	0.38106	0.0630896	0.935873	0.810481	0.85013	-0.174569	0.0358338	0.0132383	0.00478604	0.615449	0.701979	0.221662	0.845562	7.66401e-06	0.00138728	0.000460414	0.58738
MSTRG.24247	black	40.3338	0.274248	0.124208	0.603623	0.401079	0.505358	0.157391	0.237378	-0.614551	-0.239908	-0.392424	0.592495	0.388355	0.700533	0.0376874	0.196298	0.0937419	0.625181	0.45755	0.0334766	0.452625	0.207033	0.0423495
MSTRG.24267	black	11.5855	0.210096	0.268712	0.412091	0.172335	0.10219	-0.109407	-0.0894011	-0.432303	-0.370209	-0.43529	0.218766	0.512212	0.398385	0.183143	0.592246	0.751986	0.735008	0.782317	0.160462	0.236194	0.157268	0.494537
MSTRG.24285	black	142.322	0.448042	0.591103	0.675766	0.182916	0.0630624	-0.345595	-0.183496	-0.778778	-0.723424	-0.789273	-0.037328	0.144094	0.0429602	0.0158586	0.56934	0.845627	0.271201	0.568097	0.0028391	0.00783265	0.00226935	0.908308
MSTRG.24286	black	59.1153	0.405671	0.415949	0.543709	0.167747	0.188123	-0.178066	0.0235183	-0.672182	-0.493689	-0.554837	-0.383517	0.190744	0.178669	0.0676637	0.602286	0.558201	0.579795	0.942166	0.0166411	0.102852	0.0611514	0.218448
MSTRG.24351	black	517.002	0.673764	0.611358	0.738047	0.190853	0.297247	-0.261662	0.173279	-0.979195	-0.68771	-0.735761	0.178454	0.0162922	0.0346703	0.00613379	0.552398	0.348102	0.411344	0.590188	2.96431e-08	0.0134454	0.0063791	0.578957
MSTRG.24364	black	220.185	0.660182	0.531391	0.503851	0.0354982	0.236144	-0.251901	0.287614	-0.808769	-0.519788	-0.504164	-0.128421	0.0194683	0.0754132	0.0948865	0.912788	0.459962	0.429629	0.36468	0.00144664	0.0832487	0.0946485	0.690812
MSTRG.24390	black	313.504	0.753455	0.47725	0.425217	-0.00580995	0.351824	-0.182491	0.540068	-0.828839	-0.397151	-0.356058	-0.26123	0.0046604	0.116659	0.168199	0.985703	0.262074	0.570254	0.0698942	0.000861377	0.201127	0.255975	0.412145
MSTRG.24445	black	247.593	-0.570538	-0.627724	-0.728596	-0.185177	-0.159521	0.329171	0.0367961	0.901347	0.741971	0.801127	0.0471474	0.0527224	0.0288625	0.00719594	0.564494	0.620446	0.296126	0.90961	6.22343e-05	0.00572922	0.00173572	0.884316
MSTRG.24472	black	277.038	-0.516083	-0.508344	-0.812633	-0.327467	-0.354717	0.160672	-0.056986	0.928999	0.64001	0.762137	0.0115679	0.085863	0.0915015	0.00131537	0.298783	0.257897	0.617894	0.860366	1.26027e-05	0.0249894	0.00395812	0.971537
MSTRG.24498	black	100.421	0.674324	0.561103	0.294137	-0.165659	0.0436039	-0.373321	0.271307	-0.670537	-0.488438	-0.384594	-0.436996	0.0161701	0.057683	0.353409	0.606877	0.892965	0.231971	0.393668	0.0170095	0.107137	0.217048	0.155463
MSTRG.2451	black	314.688	-0.384068	-0.226983	-0.852103	-0.54324	-0.671616	-0.168769	-0.263397	0.881827	0.370039	0.593978	-0.0503167	0.217731	0.478045	0.0004324	0.0679483	0.0167671	0.600043	0.408136	0.000148366	0.236427	0.041706	0.876591
MSTRG.24535	black	287.686	0.7049	0.783592	0.660174	0.019643	0.0144837	-0.50403	-0.035772	-0.938597	-0.853734	-0.826699	-0.0360537	0.0104632	0.00256566	0.0194703	0.951685	0.964367	0.0947504	0.912117	6.19778e-06	0.000410251	0.000913083	0.911428
MSTRG.24586	black	239.911	0.478838	0.369912	0.723744	0.332699	0.45456	-0.0362335	0.210709	-0.84792	-0.469288	-0.595394	-0.119428	0.115275	0.2366	0.00779202	0.290668	0.137644	0.910988	0.510954	0.000493442	0.123765	0.0410976	0.711613
MSTRG.24767	black	467.04	-0.73284	-0.605675	-0.625459	-0.0882459	-0.281109	0.278699	-0.290047	0.941746	0.623506	0.623787	-0.0469999	0.00670315	0.0368694	0.0296209	0.785072	0.376106	0.380385	0.360455	4.78905e-06	0.0302865	0.0301901	0.884676
MSTRG.24773	black	330.706	0.768626	0.699258	0.502561	-0.0670562	0.0908579	-0.423974	0.219925	-0.872776	-0.689344	-0.611672	0.198921	0.00348798	0.0113814	0.0958739	0.835964	0.778847	0.16958	0.492197	0.000211207	0.0131377	0.0345513	0.535393
MSTRG.24888	black	17.2851	-0.198099	-0.00176428	-0.278105	-0.209792	-0.410132	-0.160258	-0.320888	0.35585	-0.0117193	0.0897949	0.626897	0.537115	0.995658	0.381444	0.512837	0.185442	0.618813	0.309167	0.256272	0.971165	0.781379	0.0291377
MSTRG.2494	black	222.282	-0.718486	-0.790594	-0.461162	0.15003	0.115572	0.574323	0.00304956	0.806868	0.784828	0.684549	0.204929	0.00847906	0.00220439	0.131303	0.641645	0.72059	0.050819	0.992495	0.0015148	0.0024988	0.0140556	0.522876
MSTRG.25073	black	505.629	-0.768879	-0.702123	-0.618064	-0.0213124	-0.167372	0.395832	-0.200819	0.959867	0.719294	0.691305	0.13188	0.0034706	0.0109079	0.0321978	0.947583	0.60311	0.202765	0.531425	7.66483e-07	0.00837055	0.0127753	0.682862
MSTRG.25076	black	594.885	-0.768371	-0.661809	-0.65741	-0.0800682	-0.255809	0.327129	-0.263902	0.98805	0.684989	0.678695	-0.0376172	0.00350564	0.0190657	0.0201681	0.804632	0.422262	0.299311	0.407205	1.88081e-09	0.0139694	0.0152395	0.907601
MSTRG.25077	black	593.822	-0.737543	-0.611236	-0.683768	-0.136386	-0.321145	0.262924	-0.287661	0.988859	0.64379	0.665028	-0.0311916	0.0061872	0.0347163	0.0142095	0.672549	0.308759	0.409009	0.364598	1.32677e-09	0.0238777	0.0182873	0.923339
MSTRG.25078	black	392.027	-0.501138	-0.626379	-0.865817	-0.311909	-0.202129	0.293923	0.156172	0.949107	0.803241	0.920994	-0.0753187	0.0969712	0.0293111	0.000272308	0.323658	0.528694	0.353775	0.627897	2.46798e-06	0.00165168	2.12076e-05	0.81604
MSTRG.25127	black	490.681	-0.777035	-0.791513	-0.618969	0.0242815	-0.0399859	0.501739	-0.0793606	0.954641	0.827791	0.772297	-0.227076	0.00294336	0.00216002	0.0318742	0.940292	0.901807	0.0965071	0.806329	1.40106e-06	0.000886402	0.00324155	0.47786
MSTRG.25135	black	154.952	0.534753	0.431055	0.559013	0.160104	0.314082	-0.137763	0.237559	-0.768109	-0.463962	-0.504951	-0.0739132	0.0732408	0.161808	0.0588244	0.619153	0.320119	0.669409	0.457197	0.00352383	0.128674	0.0940505	0.819423
MSTRG.25180	black	325.084	-0.651472	-0.383784	-0.552175	-0.167135	-0.483794	0.0512488	-0.501438	0.849709	0.365211	0.405089	0.113969	0.0217294	0.2181	0.0626679	0.603631	0.111024	0.874321	0.0967392	0.000466569	0.243073	0.191443	0.72433
MSTRG.25387	black	369.601	-0.795623	-0.777454	-0.507763	0.110193	0.00695002	0.519503	-0.139138	0.891557	0.773837	0.67671	-0.174662	0.00196991	0.00291802	0.0919345	0.733165	0.982898	0.0834479	0.666275	9.81967e-05	0.00314221	0.0156569	0.587177
MSTRG.25475	black	397.73	-0.473901	-0.330339	-0.836719	-0.459972	-0.59403	-0.062629	-0.258457	0.927633	0.455236	0.63694	-0.0788851	0.119615	0.294312	0.000690136	0.132432	0.0416834	0.846677	0.417305	1.38307e-05	0.136985	0.0259194	0.80747
MSTRG.2554	black	109.189	0.372306	0.264094	0.637075	0.340074	0.444204	0.0364106	0.199382	-0.723497	-0.359427	-0.491152	-0.182142	0.233343	0.406851	0.0258782	0.27944	0.147981	0.910554	0.534428	0.00782335	0.25118	0.104908	0.571004
MSTRG.25544	black	11.3209	-0.153203	-0.146853	-0.455757	-0.274261	-0.255453	-0.0226823	-0.00607713	0.426523	0.255385	0.36703	-0.111779	0.634529	0.648795	0.136479	0.388331	0.422931	0.944219	0.985045	0.166755	0.423059	0.240556	0.72945
MSTRG.256	black	254.094	-0.503116	-0.258678	-0.644801	-0.340428	-0.58937	-0.0964516	-0.432869	0.814932	0.303793	0.426541	-0.144973	0.0954485	0.416893	0.0235864	0.278908	0.0437289	0.765558	0.159853	0.00124174	0.33707	0.166736	0.65304
MSTRG.25664	black	278.027	-0.577241	-0.555692	-0.777439	-0.265638	-0.31314	0.218072	-0.0880818	0.942492	0.666498	0.757702	-0.0687099	0.0493852	0.0606698	0.00291892	0.40401	0.32165	0.495944	0.785463	4.49567e-06	0.0179398	0.004306	0.831969
MSTRG.2567	black	290.259	-0.572731	-0.258737	-0.574095	-0.262576	-0.605509	-0.0821359	-0.557515	0.815631	0.253876	0.341045	0.14077	0.0516136	0.416782	0.0509325	0.409653	0.036935	0.799676	0.0596519	0.00121998	0.425899	0.277981	0.662566
MSTRG.25677	black	185.212	-0.582291	-0.601301	-0.676922	-0.159855	-0.167674	0.314003	-0.026589	0.866448	0.697198	0.738313	-0.293	0.0469711	0.0386282	0.0156121	0.619705	0.602447	0.320247	0.934628	0.000266253	0.0117311	0.00610564	0.355361
MSTRG.2570	black	150.167	-0.470722	-0.512119	-0.705143	-0.240234	-0.223984	0.219893	0.0208949	0.813394	0.635917	0.718515	-0.145316	0.122465	0.0887203	0.0104249	0.451993	0.484035	0.492261	0.948609	0.00129065	0.026235	0.00847512	0.652266
MSTRG.2571	black	266.618	-0.625294	-0.767419	-0.687573	-0.0661559	0.017882	0.499263	0.151218	0.898044	0.8737	0.874921	-0.110637	0.0296768	0.00357203	0.0134714	0.838141	0.956012	0.0984299	0.638977	7.29557e-05	0.000203979	0.000194721	0.732124
MSTRG.2573	black	223.451	0.27028	0.418832	0.89893	0.488158	0.299595	-0.104868	-0.239895	-0.816321	-0.658233	-0.86697	0.21594	0.395531	0.175369	6.99464e-05	0.107369	0.344123	0.745673	0.452652	0.00119881	0.0199585	0.000261331	0.500269
MSTRG.25794	black	432.215	-0.633741	-0.377482	-0.652038	-0.258082	-0.541709	0.0126322	-0.471095	0.90721	0.398165	0.478059	-0.0375806	0.0269152	0.226393	0.0215771	0.418006	0.0688828	0.96892	0.122128	4.62798e-05	0.199873	0.115953	0.90769
MSTRG.25843	black	346.05	-0.725498	-0.511099	-0.508403	-0.0444183	-0.335103	0.207808	-0.431553	0.863681	0.473922	0.460356	0.254566	0.00757242	0.089466	0.091457	0.890976	0.286981	0.516922	0.16127	0.000293581	0.119596	0.132067	0.424598
MSTRG.26051	black	91.0694	-0.488854	-0.487909	-0.523851	-0.108114	-0.141668	0.238593	-0.0609545	0.696791	0.557713	0.571154	-0.432534	0.106793	0.107575	0.0804445	0.738041	0.660526	0.455181	0.850735	0.011801	0.059542	0.0524094	0.160213
MSTRG.26054	black	442.467	-0.790994	-0.592524	-0.527068	-0.0105482	-0.278966	0.284214	-0.412888	0.912182	0.559284	0.520086	-0.125439	0.00218502	0.0423369	0.0782704	0.974045	0.37991	0.370629	0.182213	3.5442e-05	0.0586755	0.083041	0.697688
MSTRG.26087	black	501.114	-0.594564	-0.488634	-0.792875	-0.316346	-0.44695	0.115385	-0.225221	0.973587	0.581704	0.694274	0.00961015	0.0414534	0.106975	0.00209552	0.316452	0.145194	0.721025	0.481561	9.6848e-08	0.0472474	0.012241	0.976353
MSTRG.26257	black	169.374	0.701833	0.758428	0.429588	-0.165377	-0.11865	-0.566266	0.00978925	-0.767118	-0.750678	-0.645351	-0.142257	0.0109553	0.00424748	0.163399	0.607498	0.713421	0.0549301	0.975912	0.00359323	0.00490374	0.023429	0.659189
MSTRG.26300	black	243.021	0.413332	0.453325	0.83986	0.404122	0.350221	-0.112277	-0.0407595	-0.876693	-0.630147	-0.789448	0.249257	0.181696	0.138851	0.00062975	0.192606	0.264406	0.728285	0.899915	0.000181882	0.0280665	0.00226066	0.434649
MSTRG.26322	black	240.114	-0.332263	-0.448258	-0.881443	-0.446882	-0.313856	0.115671	0.168794	0.844784	0.664398	0.845749	-0.306368	0.291339	0.143878	0.000150688	0.145262	0.320486	0.720357	0.599989	0.000543424	0.0184378	0.000527646	0.332783
MSTRG.26410	black	209.057	0.5287	0.693695	0.692385	0.113083	-0.00200456	-0.441249	-0.207453	-0.838071	-0.823811	-0.853391	-0.0935155	0.0771833	0.0123439	0.012579	0.726399	0.995067	0.151021	0.517656	0.000663626	0.000986645	0.000414839	0.772527
MSTRG.26511	black	307.139	-0.402071	-0.548318	-0.874401	-0.377346	-0.237002	0.218991	0.201974	0.89077	0.745164	0.899751	-0.0145132	0.19509	0.0649111	0.000198621	0.226574	0.458284	0.494084	0.529015	0.000101672	0.00541521	6.72474e-05	0.964294
MSTRG.26517	black	15.8952	-0.27335	-0.0698347	-0.294608	-0.166718	-0.388824	-0.110859	-0.357442	0.406519	0.0500583	0.110854	0.211287	0.389972	0.829254	0.352602	0.604547	0.211603	0.731604	0.253999	0.189729	0.87722	0.731616	0.509769
MSTRG.26548	black	123.588	-0.638068	-0.494748	-0.371129	0.0514531	-0.160872	0.271796	-0.309371	0.708078	0.447372	0.393672	0.382872	0.025575	0.102002	0.234941	0.873823	0.617452	0.392782	0.327821	0.00997097	0.144768	0.205464	0.219288
MSTRG.2663	black	213.462	0.552895	0.280728	0.550393	0.233694	0.538431	0.0440318	0.492093	-0.779426	-0.277004	-0.350306	-0.0172609	0.062255	0.37678	0.0636977	0.464765	0.0709134	0.89192	0.104142	0.00280103	0.38341	0.264282	0.957539
MSTRG.26640	black	191.39	-0.603592	-0.332048	-0.438136	-0.103455	-0.436643	0.0502355	-0.505868	0.741025	0.27955	0.301895	0.453464	0.0376996	0.29167	0.154264	0.749002	0.155835	0.876789	0.0933568	0.00582489	0.378872	0.340248	0.138715
MSTRG.26705	black	93.0555	-0.471069	-0.494886	-0.609396	-0.173146	-0.184665	0.239088	-0.00985755	0.75171	0.581345	0.641178	0.115917	0.122151	0.101891	0.0354184	0.590477	0.56559	0.45422	0.975744	0.00481217	0.047417	0.0246418	0.719784
MSTRG.26726	black	120.141	-0.42786	-0.347672	-0.603985	-0.255975	-0.351458	0.0730354	-0.166244	0.733267	0.42161	0.519183	0.325488	0.165286	0.268138	0.0375422	0.421949	0.262605	0.821537	0.605588	0.00665507	0.172226	0.0836714	0.301886
MSTRG.2674	black	30.9611	-0.3977	-0.293086	-0.38627	-0.105004	-0.254229	0.0814355	-0.221603	0.538469	0.302436	0.323307	-0.246047	0.200448	0.355213	0.21488	0.745352	0.425234	0.801354	0.488815	0.0708893	0.339342	0.305327	0.440782
MSTRG.26747	black	382.191	0.880324	0.825328	0.41049	-0.235252	-0.0610231	-0.590621	0.218286	-0.876844	-0.767435	-0.610832	0.103194	0.000157627	0.000947461	0.185022	0.461708	0.850569	0.0431732	0.495509	0.000180818	0.00357091	0.0348698	0.749618
MSTRG.26820	black	524.455	0.814128	0.816459	0.586339	-0.0703458	0.0202317	-0.530948	0.107647	-0.960176	-0.829882	-0.754654	0.0633424	0.0012671	0.0011946	0.0450975	0.82802	0.950238	0.0757026	0.739137	7.37756e-07	0.000836999	0.00455814	0.844949
MSTRG.26842	black	53.7187	-0.206131	-0.138914	-0.686323	-0.467192	-0.511498	-0.151353	-0.105482	0.642744	0.28384	0.48542	0.200644	0.520386	0.666786	0.0137106	0.125682	0.0891738	0.638674	0.744228	0.0241817	0.371287	0.109653	0.53179
MSTRG.26846	black	427.824	0.745047	0.821034	0.622838	-0.0360773	-0.0280148	-0.551339	-0.0226942	-0.936579	-0.866625	-0.815572	-0.0419897	0.00542652	0.00106163	0.0305166	0.91137	0.931129	0.0631496	0.944189	7.26006e-06	0.00026458	0.0012218	0.896909
MSTRG.26858	black	155.44	-0.335454	-0.498482	-0.763833	-0.320251	-0.16575	0.226367	0.234641	0.770011	0.669693	0.809543	0.267859	0.286445	0.0990414	0.00383086	0.310183	0.606676	0.479274	0.462906	0.00339343	0.017201	0.00141959	0.399942
MSTRG.2686	black	257.979	0.682476	0.617845	0.543949	0.0278871	0.141832	-0.343783	0.183654	-0.838152	-0.645088	-0.615159	0.476867	0.0144668	0.0322764	0.0675185	0.931443	0.660154	0.27389	0.567758	0.000662049	0.0235042	0.0332525	0.116995
MSTRG.26927	black	259.612	-0.650298	-0.505726	-0.552704	-0.098699	-0.295195	0.202283	-0.308476	0.835791	0.510295	0.518407	-0.0959373	0.0220482	0.0934638	0.0623648	0.760235	0.351599	0.528373	0.329295	0.000708789	0.0900569	0.0842163	0.766778
MSTRG.26998	black	288.109	-0.395946	-0.213858	-0.799326	-0.501387	-0.666854	-0.166234	-0.307405	0.85556	0.329444	0.538041	0.154051	0.202622	0.504511	0.00180988	0.0967786	0.0178564	0.605612	0.331065	0.000386512	0.295702	0.0711577	0.632632
MSTRG.27002	black	12.7664	0.187856	0.201297	0.477717	0.267615	0.24919	-0.0108393	-0.0116536	-0.465352	-0.299235	-0.413915	0.118342	0.558771	0.530427	0.116251	0.400388	0.434777	0.973329	0.971326	0.127381	0.344731	0.181019	0.714138
MSTRG.27028	black	276.698	-0.739319	-0.799767	-0.50504	0.116175	0.0831626	0.564413	-0.0140897	0.848142	0.814532	0.722484	-0.117745	0.00600032	0.00179149	0.0939828	0.719184	0.797218	0.0559072	0.965335	0.000490036	0.00125431	0.00795268	0.715526
MSTRG.27072	black	500.224	-0.687174	-0.723262	-0.7342	-0.123724	-0.143787	0.401163	-0.0244756	0.980136	0.808986	0.829347	-0.118817	0.0135475	0.00785327	0.0065508	0.701652	0.655723	0.196195	0.939815	2.35576e-08	0.00143902	0.000849438	0.713034
MSTRG.27073	black	104.159	-0.634202	-0.552599	-0.364918	0.0693371	-0.0735763	0.337942	-0.223431	0.68412	0.521565	0.450161	-0.372893	0.0267701	0.0624249	0.24348	0.830455	0.820234	0.282661	0.485144	0.0141399	0.082014	0.141976	0.232548
MSTRG.27088	black	145.711	-0.504179	-0.607947	-0.650624	-0.145431	-0.0812706	0.350317	0.101837	0.804842	0.709288	0.752092	0.159565	0.0946365	0.0359786	0.0219595	0.652007	0.801749	0.264266	0.752818	0.00159014	0.00978812	0.00477866	0.62035
MSTRG.27172	black	319.95	-0.704993	-0.563806	-0.546417	-0.0463619	-0.258852	0.267785	-0.309644	0.871888	0.563087	0.547664	0.1454	0.0104485	0.05623	0.0660367	0.886233	0.416569	0.400076	0.327372	0.000218346	0.0566139	0.065297	0.652077
MSTRG.27264	black	362.872	0.62632	0.567841	0.696581	0.183721	0.282224	-0.240519	0.160206	-0.919755	-0.645295	-0.690622	0.131476	0.0293309	0.0541086	0.0118373	0.567613	0.374134	0.45144	0.618928	2.28741e-05	0.0234451	0.0129007	0.683788
MSTRG.27272	black	292.445	0.598566	0.731468	0.728561	0.127463	0.0387417	-0.441525	-0.140085	-0.912779	-0.853128	-0.877994	0.17332	0.0397581	0.00685965	0.00720019	0.693019	0.90485	0.150735	0.664122	3.42883e-05	0.000418377	0.00017288	0.590098
MSTRG.27293	black	109.959	0.484987	0.523432	0.634693	0.184139	0.170639	-0.248511	-0.00183692	-0.770736	-0.628763	-0.676307	0.470441	0.110017	0.0807304	0.0266161	0.566717	0.59595	0.43607	0.995479	0.0033447	0.028519	0.0157429	0.122719
MSTRG.27354	black	25.8687	-0.399307	-0.375429	-0.411702	-0.0762953	-0.151266	0.178091	-0.0895915	0.575517	0.397656	0.419343	0.563154	0.198468	0.229135	0.183599	0.813692	0.638869	0.579742	0.781864	0.0502292	0.200502	0.174788	0.0565783
MSTRG.27356	black	213.462	-0.357677	-0.40037	-0.847389	-0.43749	-0.383712	0.0694404	0.0567387	0.848553	0.58162	0.769489	0.156113	0.253663	0.197165	0.000501636	0.154943	0.218194	0.830205	0.860967	0.000483795	0.0472871	0.00342885	0.62803
MSTRG.2740	black	380.876	0.628917	0.378823	0.628211	0.232826	0.521501	-0.0299483	0.462636	-0.885183	-0.389276	-0.462228	-0.0921953	0.0284683	0.224613	0.0287011	0.466474	0.0820584	0.926387	0.129915	0.000129213	0.211026	0.130298	0.775665
MSTRG.27412	black	152.399	-0.780166	-0.772465	-0.299044	0.284	0.166967	0.606885	-0.125176	0.72713	0.703562	0.539086	0.000122641	0.00275807	0.00323059	0.345054	0.371006	0.604	0.0363929	0.698296	0.00737237	0.0106758	0.0705044	0.999698
MSTRG.27537	black	38.5654	0.328262	0.409002	0.534731	0.176465	0.093378	-0.207329	-0.106237	-0.591547	-0.526722	-0.585254	0.306715	0.297542	0.186777	0.0732545	0.583263	0.772853	0.517912	0.742452	0.0427647	0.0785023	0.0455944	0.332207
MSTRG.27582	black	90.3811	0.656251	0.598235	0.311075	-0.14861	-0.00352416	-0.400756	0.195088	-0.662485	-0.549778	-0.446156	0.149787	0.0204663	0.0398965	0.325024	0.644837	0.991327	0.196693	0.543443	0.0189002	0.0640555	0.145996	0.642191
MSTRG.27720	black	480.396	-0.755014	-0.71679	-0.619025	-0.023764	-0.141148	0.412289	-0.161018	0.952234	0.737662	0.710703	0.0885869	0.0045278	0.00870987	0.0318541	0.941562	0.661707	0.182912	0.617127	1.8069e-06	0.00617454	0.00957763	0.784258
MSTRG.27773	black	138.356	-0.381638	-0.242257	-0.683754	-0.398863	-0.516622	-0.0867235	-0.244709	0.748315	0.343945	0.499922	-0.400099	0.220903	0.448077	0.0142124	0.199013	0.0854791	0.788705	0.443351	0.00511827	0.273649	0.0979154	0.197497
MSTRG.27796	black	7.26452	0.19069	0.241937	0.341661	0.13872	0.0788429	-0.10324	-0.0679976	-0.357409	-0.325726	-0.373936	0.653959	0.552743	0.448695	0.277058	0.667227	0.807572	0.749508	0.833689	0.254046	0.301513	0.231141	0.0210654
MSTRG.2781	black	147.705	0.584468	0.512454	0.520929	0.0696536	0.180572	-0.262039	0.173607	-0.763916	-0.546006	-0.546915	0.0650204	0.0459568	0.0884762	0.0824544	0.829691	0.574385	0.410647	0.589473	0.0038247	0.0662821	0.0657404	0.840887
MSTRG.27905	black	365.191	-0.643951	-0.70187	-0.767112	-0.167702	-0.154129	0.378671	0.0231647	0.974864	0.812657	0.856678	-0.0895825	0.023831	0.0109492	0.00359365	0.602385	0.632459	0.224813	0.943034	7.57683e-08	0.00131458	0.000372524	0.781885
MSTRG.27939	black	445.997	0.832278	0.858634	0.518864	-0.156434	-0.0780736	-0.609037	0.0747505	-0.922365	-0.851409	-0.738495	-0.0420102	0.000783028	0.000348983	0.083895	0.627314	0.809419	0.0355568	0.817407	1.94754e-05	0.000442088	0.0060865	0.896859
MSTRG.28027	black	7.44178	-0.28916	-0.226438	-0.179337	0.0212057	-0.0861231	0.121979	-0.147671	0.320036	0.193589	0.167911	0.0761125	0.361993	0.479131	0.577049	0.947845	0.790139	0.705694	0.646952	0.310527	0.546607	0.601926	0.814131
MSTRG.28056	black	187.133	-0.448436	-0.616306	-0.715333	-0.192145	-0.0696208	0.355489	0.21817	0.80949	0.754148	0.830294	0.361761	0.143698	0.0328333	0.00891204	0.549661	0.82977	0.25679	0.495745	0.00142141	0.00460111	0.000827515	0.24789
MSTRG.28075	black	167.164	-0.370161	-0.36832	-0.798581	-0.420582	-0.405512	0.0360718	-0.0187123	0.824941	0.534961	0.706272	-0.0620638	0.23626	0.23878	0.00184125	0.173385	0.190935	0.911383	0.953972	0.000957334	0.0731074	0.0102486	0.848047
MSTRG.2808	black	329.18	-0.817525	-0.890498	-0.454885	0.227135	0.186087	0.679832	-0.00663379	0.861553	0.877305	0.731282	-0.0284415	0.00116253	0.0001029	0.137327	0.477743	0.562547	0.015004	0.983676	0.000316032	0.000177599	0.00688108	0.930083
MSTRG.28170	black	201.864	-0.637756	-0.789381	-0.619028	0.0109977	0.0847984	0.548068	0.155868	0.854449	0.871961	0.836646	-0.075884	0.0256699	0.00226401	0.031853	0.97294	0.793304	0.0650582	0.628575	0.000400822	0.00021775	0.000691589	0.814681
MSTRG.28337	black	291.585	-0.507936	-0.205056	-0.649711	-0.369177	-0.674385	-0.159331	-0.519989	0.823471	0.238709	0.377491	-0.0421808	0.0918053	0.522612	0.0222089	0.237605	0.0161568	0.620868	0.0831082	0.000995611	0.454957	0.226381	0.896441
MSTRG.28434	black	333.974	-0.877781	-0.81444	-0.364126	0.267609	0.0698425	0.59324	-0.236911	0.848205	0.731092	0.567292	0.189416	0.000174323	0.00125721	0.244582	0.400399	0.829235	0.0420254	0.458462	0.000489077	0.00690304	0.0543938	0.55545
MSTRG.28457	black	249.018	-0.604787	-0.769086	-0.678849	-0.0592594	0.0460659	0.511779	0.190642	0.877529	0.878333	0.880736	-0.0323721	0.0372215	0.00345635	0.0152075	0.854847	0.886955	0.0889686	0.552847	0.000176053	0.000170588	0.000155046	0.920446
MSTRG.28481	black	461.813	-0.698558	-0.652393	-0.68835	-0.120943	-0.22126	0.328276	-0.153295	0.954974	0.710078	0.726898	-0.20602	0.0114994	0.0214817	0.0133243	0.708096	0.489506	0.29752	0.634324	1.35117e-06	0.00967014	0.00740058	0.520616
MSTRG.28662	black	540.983	-0.7463	-0.532683	-0.618315	-0.125565	-0.398601	0.184237	-0.429226	0.952483	0.527453	0.541676	-0.0400544	0.00530675	0.0745731	0.0321078	0.697397	0.199336	0.566507	0.163793	1.7611e-06	0.0780135	0.0689027	0.901639
MSTRG.28665	black	453.783	-0.608009	-0.566778	-0.77989	-0.262538	-0.329792	0.213217	-0.124997	0.96569	0.670543	0.7556	-0.187237	0.0359545	0.054662	0.00277403	0.409723	0.295161	0.505819	0.698709	3.53495e-07	0.0170082	0.00447874	0.560091
MSTRG.28810	black	524.511	0.875683	0.719413	0.485105	-0.110536	0.145936	-0.429076	0.369631	-0.937688	-0.662985	-0.563809	0.0045217	0.000189116	0.00835472	0.109918	0.732361	0.650865	0.163956	0.236984	6.6599e-06	0.0187787	0.0562285	0.988873
MSTRG.2883	black	16.6837	-0.221032	-0.318782	-0.440908	-0.17393	-0.0698875	0.151586	0.14609	0.462396	0.420727	0.49503	-0.0406211	0.489965	0.312534	0.151373	0.588771	0.829126	0.638153	0.650519	0.13014	0.173222	0.101776	0.900254
MSTRG.28873	black	548.216	0.696106	0.598062	0.717027	0.177753	0.326608	-0.24564	0.235218	-0.982657	-0.654566	-0.696433	0.0978784	0.0119196	0.039969	0.00867738	0.580474	0.300127	0.441563	0.461774	1.20021e-08	0.0209054	0.0118628	0.762178
MSTRG.2894	black	467.171	-0.743328	-0.809743	-0.649796	0.00436148	-0.00446522	0.524969	0.00962178	0.954948	0.867575	0.826401	-0.0908247	0.0055942	0.00141264	0.0221856	0.989267	0.989012	0.0796846	0.976324	1.35499e-06	0.000255714	0.000920485	0.778926
MSTRG.29026	black	128.864	-0.472919	-0.530064	-0.66504	-0.197814	-0.162174	0.25202	0.0498472	0.785594	0.649153	0.713549	-0.193152	0.120491	0.0762823	0.0182844	0.537712	0.614569	0.429404	0.877735	0.00245807	0.0223624	0.00916421	0.547531
MSTRG.29078	black	317.874	-0.680987	-0.783608	-0.695856	-0.0531861	-0.0167856	0.497128	0.078803	0.94513	0.87186	0.860895	-0.0359945	0.0147675	0.00256477	0.0119631	0.869605	0.958707	0.100108	0.807668	3.57111e-06	0.000218568	0.000323236	0.911573
MSTRG.29138	black	346.465	-0.605836	-0.614178	-0.792481	-0.246779	-0.266556	0.26866	-0.0472244	0.974365	0.730371	0.810032	-0.0744025	0.0368056	0.0336147	0.00211406	0.43938	0.402327	0.39848	0.884129	8.35088e-08	0.00698667	0.00140268	0.818245
MSTRG.29153	black	69.2185	-0.574077	-0.363891	-0.306661	0.0151143	-0.254577	0.14445	-0.418108	0.61154	0.291189	0.25032	-0.0624834	0.0509413	0.244909	0.332297	0.962816	0.424578	0.654225	0.176194	0.0346011	0.358481	0.432629	0.84703
MSTRG.29172	black	198.835	-0.591468	-0.725743	-0.645712	-0.0547434	0.0333635	0.480397	0.150653	0.845336	0.834502	0.828734	-0.146507	0.0427993	0.00754214	0.0233262	0.865817	0.918016	0.113927	0.640244	0.000534359	0.00073537	0.00086386	0.649576
MSTRG.29198	black	185.576	-0.757538	-0.708567	-0.368424	0.195984	0.044358	0.506104	-0.189091	0.766682	0.661337	0.527849	0.0156936	0.00431931	0.0098968	0.238637	0.541558	0.891124	0.0931787	0.556141	0.00362414	0.0191818	0.0777489	0.961392
MSTRG.2926	black	263.48	-0.523687	-0.472664	-0.809703	-0.344412	-0.403419	0.117643	-0.121552	0.930493	0.59974	0.725791	-0.14653	0.0805566	0.120718	0.00141402	0.272955	0.193456	0.715765	0.706683	1.13609e-05	0.0392704	0.00753625	0.649524
MSTRG.29261	black	137.487	-0.257276	-0.413633	-0.805686	-0.408338	-0.230232	0.133873	0.244571	0.739573	0.622286	0.796216	-0.119905	0.419513	0.181347	0.00155843	0.187564	0.471594	0.678294	0.443616	0.00597398	0.0307075	0.00194358	0.710506
MSTRG.29276	black	89.9948	-0.3128	-0.345277	-0.691407	-0.347301	-0.315406	0.0653667	0.0298608	0.715301	0.480006	0.62706	0.316714	0.322203	0.271672	0.0127567	0.268683	0.317971	0.84005	0.926602	0.00891651	0.114264	0.0290832	0.315858
MSTRG.29287	black	511.567	-0.727084	-0.696812	-0.67825	-0.0816853	-0.177701	0.377867	-0.134366	0.973574	0.748962	0.748611	0.0516748	0.00737794	0.0117975	0.0153323	0.800755	0.580585	0.22588	0.677166	9.70877e-08	0.00505879	0.005091	0.873283
MSTRG.29408	black	104.572	-0.559934	-0.469032	-0.466655	-0.0514846	-0.20274	0.222796	-0.217506	0.702354	0.480953	0.470852	-0.240517	0.0583192	0.123998	0.126176	0.873746	0.527421	0.486418	0.49709	0.0108704	0.113448	0.122348	0.451444
MSTRG.29515	black	9.1985	-0.166478	-0.142932	-0.437245	-0.260028	-0.269831	-0.0343601	-0.0277406	0.422608	0.239758	0.35602	-0.00851927	0.605075	0.657659	0.155201	0.414379	0.396347	0.915575	0.931802	0.171106	0.452918	0.256029	0.979037
MSTRG.29543	black	314.878	-0.708893	-0.828049	-0.666313	-0.00305965	0.0418475	0.554283	0.0988109	0.942408	0.905449	0.872964	-0.0118989	0.00984763	0.000880198	0.0179831	0.99247	0.897256	0.0614648	0.759971	4.52793e-06	5.0686e-05	0.00020972	0.970723
MSTRG.29573	black	237.471	0.279152	0.40459	0.900626	0.490409	0.335125	-0.0792289	-0.20039	-0.830669	-0.638136	-0.848163	-0.0158319	0.379579	0.192043	6.4461e-05	0.105515	0.286947	0.806645	0.532321	0.000818965	0.0255541	0.000489716	0.961052
MSTRG.29708	black	4.69546	0.154958	0.205576	0.335537	0.14063	0.112801	-0.0734263	-0.0603374	-0.337067	-0.27021	-0.332482	-0.0591215	0.630606	0.521535	0.286317	0.662883	0.72706	0.820595	0.852232	0.283988	0.395657	0.291001	0.855182
MSTRG.29736	black	124.936	-0.357929	-0.280136	-0.700198	-0.385608	-0.466465	-0.032211	-0.147181	0.747945	0.381727	0.546094	0.151522	0.253305	0.37783	0.0112244	0.215735	0.126351	0.92084	0.648055	0.00515245	0.220787	0.0662295	0.638295
MSTRG.2982	black	171.278	-0.456217	-0.373331	-0.763123	-0.372213	-0.450142	0.0284044	-0.162571	0.860468	0.495393	0.634996	-0.057171	0.136034	0.231957	0.00388375	0.233469	0.141995	0.930174	0.61369	0.000327986	0.101486	0.0265214	0.859917
MSTRG.2989	black	560.889	-0.741475	-0.566708	-0.649868	-0.132784	-0.364506	0.21773	-0.365251	0.968237	0.580209	0.597648	-0.0927486	0.00577929	0.0546986	0.0221659	0.680788	0.244054	0.496636	0.243018	2.41391e-07	0.0479564	0.0401425	0.774349
MSTRG.3041	black	20.1242	0.500756	0.386804	0.188073	-0.121053	0.061792	-0.24026	0.260143	-0.472809	-0.322272	-0.233724	0.128996	0.0972668	0.214193	0.55831	0.70784	0.848705	0.451942	0.414163	0.120589	0.306966	0.464706	0.689487
MSTRG.3087	black	531.382	-0.639494	-0.613961	-0.791588	-0.237831	-0.301171	0.258741	-0.107923	0.995402	0.715656	0.788919	-0.0734163	0.0251439	0.0336948	0.00215642	0.456667	0.341466	0.416776	0.738489	1.6054e-11	0.00886696	0.00228703	0.820619
MSTRG.309	black	9.13219	0.171417	0.10016	0.412403	0.269911	0.342523	0.0992063	0.130035	-0.413926	-0.159425	-0.270819	0.0447458	0.59425	0.756779	0.182779	0.396202	0.275769	0.759035	0.687098	0.181006	0.62066	0.394551	0.890177
MSTRG.3110	black	85.4543	-0.593355	-0.468965	-0.343768	0.047936	-0.140387	0.252192	-0.275263	0.654607	0.428257	0.37635	0.167886	0.0419756	0.124059	0.273912	0.882393	0.663436	0.429079	0.38653	0.0208948	0.164851	0.227902	0.601982
MSTRG.3200	black	324.144	-0.448102	-0.45679	-0.890218	-0.435991	-0.426275	0.0845866	-0.0185499	0.941682	0.625172	0.800538	-0.00106425	0.144034	0.135481	0.000104171	0.156525	0.167029	0.793811	0.954371	4.81473e-06	0.0297181	0.00175972	0.997381
MSTRG.3208	black	109.378	-0.592307	-0.584046	-0.455202	0.0321283	-0.0306566	0.379518	-0.0787488	0.716582	0.615926	0.568945	-0.0525445	0.0424317	0.0461522	0.137019	0.921043	0.924651	0.223694	0.807798	0.00873859	0.0329718	0.053538	0.871166
MSTRG.3305	black	174.204	-0.438804	-0.374261	-0.78734	-0.394044	-0.460413	0.0273018	-0.13357	0.858856	0.499088	0.655656	-0.098064	0.153564	0.230704	0.00236705	0.204997	0.132013	0.932879	0.678988	0.000346384	0.0985668	0.0206205	0.761738
MSTRG.3354	black	287.476	-0.680043	-0.770727	-0.588573	0.028312	0.0383392	0.52282	0.0523691	0.873361	0.822542	0.777907	0.184355	0.0149606	0.00334531	0.0440859	0.9304	0.905834	0.0811496	0.871593	0.000206607	0.00102037	0.00289082	0.566255
MSTRG.3395	black	196.741	-0.443745	-0.296516	-0.707016	-0.37411	-0.513084	-0.0389778	-0.258893	0.806931	0.388422	0.537031	-0.195757	0.148451	0.349344	0.0101336	0.230906	0.088019	0.904272	0.416491	0.0015125	0.212116	0.0717932	0.542035
MSTRG.3425	black	486.1	0.639292	0.503149	0.729503	0.252863	0.417793	-0.140528	0.282626	-0.957889	-0.569177	-0.646062	0.144926	0.0252047	0.0954233	0.00708839	0.42781	0.176553	0.663114	0.373425	9.71631e-07	0.0534187	0.023227	0.653146
MSTRG.3462	black	130.645	-0.42875	-0.458186	-0.70102	-0.280508	-0.261372	0.174649	0.0116361	0.791309	0.581738	0.692091	0.0587882	0.164312	0.134138	0.0110885	0.377171	0.411882	0.587206	0.971369	0.00216982	0.0472317	0.0126323	0.85599
MSTRG.3469	black	315.365	-0.874794	-0.8218	-0.360875	0.271422	0.0915947	0.602594	-0.220585	0.837751	0.747697	0.577632	-0.0815009	0.00019567	0.00104052	0.249136	0.393457	0.777094	0.0381024	0.490865	0.000669824	0.00517549	0.0491953	0.801197
MSTRG.349	black	22.1438	-0.287153	-0.155266	-0.525068	-0.312946	-0.450826	-0.0993686	-0.232275	0.568312	0.223377	0.348318	-0.185277	0.365485	0.629918	0.0796174	0.321967	0.141316	0.758651	0.467559	0.0538649	0.485252	0.26719	0.564279
MSTRG.352	black	230.765	-0.549186	-0.307792	-0.587667	-0.246542	-0.517954	-0.012782	-0.438258	0.80035	0.320069	0.40516	0.0978563	0.0644013	0.330425	0.0444943	0.439834	0.0845361	0.968551	0.154136	0.00176743	0.310474	0.191357	0.76223
MSTRG.3544	black	60.903	0.246158	0.316811	0.667316	0.347271	0.242597	-0.0718105	-0.121547	-0.637842	-0.495374	-0.638758	0.2042	0.44057	0.315702	0.0177483	0.268727	0.44742	0.824488	0.706694	0.0256438	0.101501	0.0253656	0.524388
MSTRG.3558	black	12.9132	-0.321726	-0.209249	-0.384303	-0.160344	-0.293124	0.0118287	-0.21935	0.493245	0.225875	0.276706	-0.0575926	0.307834	0.513953	0.217426	0.618621	0.355147	0.970896	0.493359	0.103209	0.480254	0.383943	0.858893
MSTRG.3709	black	515.665	-0.789822	-0.685915	-0.595298	-0.0141922	-0.197	0.371279	-0.269235	0.9534	0.68542	0.647224	-0.165951	0.0022422	0.0137895	0.0411387	0.965083	0.539422	0.234737	0.397432	1.60002e-06	0.0138855	0.0228993	0.606235
MSTRG.3775	black	43.9792	-0.312825	-0.206983	-0.581403	-0.335198	-0.451141	-0.0647593	-0.1943	0.642138	0.281948	0.425537	0.344678	0.322163	0.518625	0.0473898	0.286835	0.141004	0.841519	0.545105	0.024359	0.374622	0.167845	0.27256
MSTRG.3779	black	191.221	0.28401	0.331635	0.875765	0.509243	0.426209	0.00148364	-0.0829411	-0.816627	-0.542188	-0.761929	0.0259589	0.370988	0.292307	0.000188521	0.090834	0.167102	0.996349	0.797748	0.00118952	0.0685895	0.00397391	0.936174
MSTRG.3883	black	235.018	-0.861921	-0.815751	-0.29526	0.332356	0.148277	0.627982	-0.206217	0.784696	0.728693	0.532676	0.146131	0.000312053	0.00121627	0.351488	0.291195	0.645588	0.0287769	0.520208	0.00250587	0.00718444	0.0745776	0.650425
MSTRG.3983	black	379.564	-0.635208	-0.374877	-0.610464	-0.222909	-0.521327	0.0230275	-0.481486	0.879417	0.376434	0.4435	0.0789666	0.0264551	0.229875	0.0350097	0.486192	0.0821791	0.943371	0.112991	0.000163435	0.22779	0.148702	0.807275
MSTRG.4012	black	198.483	0.274611	0.332815	0.894972	0.536732	0.446084	0.0182823	-0.0880053	-0.824655	-0.546246	-0.776582	0.160837	0.387701	0.290489	8.41793e-05	0.0719818	0.146069	0.955028	0.785645	0.00096469	0.0661388	0.00297095	0.617529
MSTRG.4060	black	362.416	0.573435	0.636424	0.810266	0.248029	0.217873	-0.304439	-0.0448646	-0.962498	-0.768342	-0.855417	-0.0719081	0.0512612	0.0260782	0.00139464	0.43699	0.496346	0.335991	0.889887	5.48502e-07	0.00350763	0.000388342	0.824253
MSTRG.4236	black	28.6815	0.235819	0.301457	0.516324	0.236592	0.148024	-0.103698	-0.0950829	-0.511339	-0.437635	-0.518372	0.732186	0.460597	0.340984	0.0856913	0.459085	0.646157	0.748429	0.768805	0.0892902	0.154791	0.084241	0.00677743
MSTRG.4255	black	307.982	0.489963	0.540018	0.837486	0.340151	0.294399	-0.201056	-0.0418684	-0.927627	-0.698011	-0.827701	0.0471779	0.105881	0.0699254	0.000674996	0.279325	0.352961	0.530929	0.897205	1.38362e-05	0.0115921	0.000888582	0.884242
MSTRG.4271	black	193.713	0.550723	0.238206	0.515978	0.232577	0.558121	0.0811755	0.550265	-0.747741	-0.234765	-0.299709	0.407462	0.0635062	0.455935	0.0859379	0.466965	0.0593159	0.801977	0.0637721	0.00517139	0.462663	0.34393	0.188604
MSTRG.4324	black	293.38	-0.403995	-0.180301	-0.784106	-0.508497	-0.711487	-0.207508	-0.375837	0.84759	0.284949	0.491626	-0.0577382	0.19276	0.574969	0.00253769	0.0913878	0.00946244	0.517541	0.228588	0.000498518	0.369339	0.104522	0.85854
MSTRG.4501	black	132.164	0.417757	0.37287	0.66094	0.29142	0.348995	-0.0781711	0.104861	-0.76521	-0.476392	-0.589536	-0.248713	0.176595	0.23258	0.0192799	0.358081	0.266198	0.809185	0.745689	0.00372982	0.117412	0.043655	0.435685
MSTRG.4551	black	19.7459	-0.194227	-0.089299	-0.522544	-0.36925	-0.422828	-0.149238	-0.158318	0.501492	0.199821	0.344734	-0.592494	0.545259	0.782561	0.0813392	0.237506	0.17086	0.643425	0.62312	0.0966972	0.533509	0.272476	0.04235
MSTRG.4902	black	465.356	-0.854343	-0.838618	-0.501731	0.165171	0.0396464	0.583028	-0.147053	0.925331	0.815961	0.694995	0.00121109	0.000402214	0.000653126	0.0965128	0.607953	0.902637	0.046626	0.648345	1.61107e-05	0.00120981	0.0121138	0.99702
MSTRG.4912	black	182.708	0.57224	0.676035	0.643449	0.0882705	0.031298	-0.417634	-0.103746	-0.839891	-0.773082	-0.788304	-0.0664982	0.0518606	0.015801	0.0239763	0.785013	0.923078	0.176735	0.748316	0.000629183	0.00319063	0.00231794	0.837313
MSTRG.4950	black	349.001	-0.725894	-0.808056	-0.596746	0.0537037	0.0507791	0.551837	0.0365194	0.900316	0.857438	0.796525	-0.0629144	0.00752352	0.00147192	0.040523	0.868346	0.875464	0.0628624	0.910288	6.54372e-05	0.000363235	0.00192998	0.845986
MSTRG.4963	black	337.371	-0.562565	-0.545995	-0.828212	-0.317585	-0.352609	0.188259	-0.076056	0.971398	0.67261	0.78837	-0.029395	0.056894	0.0662882	0.000876271	0.314455	0.260937	0.557912	0.814267	1.43678e-07	0.0165461	0.00231461	0.927744
MSTRG.5010	black	114.458	0.716408	0.629882	0.285951	-0.217805	-0.0252244	-0.451816	0.238108	-0.688336	-0.555472	-0.422996	-0.337662	0.00876259	0.0281525	0.367583	0.496484	0.937977	0.140336	0.456127	0.0133269	0.0607937	0.170672	0.283084
MSTRG.5012	black	513.962	-0.751065	-0.794411	-0.666314	-0.015902	-0.0472591	0.496941	-0.0261651	0.973457	0.852772	0.820419	-0.077565	0.00486921	0.00202462	0.0179828	0.960879	0.884044	0.100256	0.935668	9.92469e-08	0.000423202	0.00107879	0.81064
MSTRG.5013	black	211.147	-0.470688	-0.54967	-0.755377	-0.271769	-0.209375	0.241549	0.0836068	0.854753	0.686371	0.789834	-0.0258984	0.122495	0.0641185	0.00449738	0.392829	0.513695	0.449446	0.796155	0.000396874	0.0137015	0.00224159	0.936323
MSTRG.5049	black	289.362	0.670483	0.39418	0.502732	0.115745	0.448233	-0.0801595	0.519121	-0.823248	-0.351444	-0.370914	-0.100065	0.0170218	0.204827	0.0957427	0.720185	0.143903	0.804413	0.0837153	0.00100152	0.262626	0.235234	0.757004
MSTRG.5079	black	62.1229	-0.289765	-0.433962	-0.622779	-0.230824	-0.115137	0.206494	0.199035	0.639573	0.576381	0.669454	0.314234	0.360943	0.158683	0.0305369	0.470424	0.721604	0.519636	0.535154	0.0251202	0.0498052	0.0172554	0.31987
MSTRG.5186	black	504.55	0.81598	0.743734	0.561395	-0.049892	0.116224	-0.448195	0.226343	-0.947075	-0.730898	-0.666973	0.0234527	0.00120923	0.00555421	0.0575246	0.877625	0.719069	0.14394	0.479321	2.99127e-06	0.00692541	0.0178283	0.942327
MSTRG.5191	black	332.028	-0.617099	-0.745365	-0.744932	-0.12448	-0.0464575	0.452176	0.13241	0.936046	0.866605	0.890662	-0.0933334	0.0325456	0.00539593	0.00543758	0.699904	0.885999	0.139981	0.681645	7.56383e-06	0.000264764	0.000102161	0.772959
MSTRG.5250	black	513.157	-0.797039	-0.767787	-0.602588	0.0281814	-0.0846604	0.474666	-0.150476	0.959437	0.783642	0.728903	-0.109186	0.0019075	0.00354628	0.0381048	0.930721	0.793634	0.118935	0.640643	8.07802e-07	0.00256291	0.00715941	0.735525
MSTRG.5315	black	395.869	-0.625805	-0.362632	-0.630577	-0.251246	-0.541048	0.00517997	-0.481911	0.888441	0.375817	0.453915	-0.000637331	0.0295041	0.246669	0.0279267	0.43087	0.0692891	0.987253	0.112627	0.000112531	0.228615	0.138273	0.998432
MSTRG.5324	black	195.293	0.554951	0.519608	0.712958	0.228471	0.293387	-0.205586	0.107006	-0.884186	-0.615566	-0.691791	-0.0724328	0.061087	0.0833744	0.009249	0.475087	0.354695	0.521514	0.740644	0.000134691	0.0331034	0.0126867	0.822989
MSTRG.5360	black	48.5394	-0.531884	-0.383067	-0.244934	0.0806271	-0.139299	0.225006	-0.308757	0.545285	0.311001	0.258585	0.528396	0.0750919	0.219035	0.442918	0.803292	0.66591	0.48199	0.328831	0.0667136	0.325143	0.417066	0.0773852
MSTRG.5433	black	428.739	-0.709056	-0.42253	-0.566348	-0.150014	-0.485914	0.0788674	-0.53857	0.894345	0.397478	0.422725	-0.0771675	0.00982304	0.171194	0.0548868	0.641679	0.109238	0.807513	0.0708266	8.66277e-05	0.200722	0.170975	0.811595
MSTRG.544	black	329.161	-0.661642	-0.536667	-0.602942	-0.115023	-0.303127	0.219367	-0.28336	0.883348	0.557867	0.570782	0.0932361	0.0191067	0.0720233	0.0379615	0.721869	0.338183	0.493323	0.372132	0.000139429	0.0594569	0.0525981	0.773191
MSTRG.545	black	502.904	-0.628266	-0.491192	-0.746973	-0.270554	-0.44461	0.12266	-0.284381	0.964352	0.556755	0.645529	0.0294285	0.028683	0.104875	0.00524323	0.395032	0.147567	0.704115	0.370336	4.27025e-07	0.0600749	0.0233783	0.927662
MSTRG.546	black	424.279	-0.694063	-0.437343	-0.591029	-0.16022	-0.469505	0.0910941	-0.48659	0.901066	0.427767	0.461574	0.0179555	0.0122785	0.155098	0.042993	0.618895	0.123568	0.778285	0.108673	6.30937e-05	0.165388	0.130914	0.955832
MSTRG.5479	black	396.299	-0.566486	-0.290073	-0.683834	-0.341462	-0.631866	-0.0862485	-0.490656	0.886331	0.327559	0.448905	-0.0303188	0.0548146	0.36041	0.0141965	0.277356	0.0275113	0.789839	0.105312	0.000123126	0.29864	0.143229	0.925479
MSTRG.5584	black	144.706	-0.789133	-0.759071	-0.268188	0.315963	0.153932	0.592057	-0.176883	0.71068	0.673841	0.487182	0.0476013	0.00227633	0.00419625	0.39934	0.31707	0.6329	0.0425409	0.582356	0.009581	0.0162754	0.108179	0.883209
MSTRG.5599	black	356.813	-0.519544	-0.422927	-0.785607	-0.355547	-0.464756	0.0631319	-0.200029	0.918453	0.53101	0.663041	0.00839623	0.0834189	0.170749	0.00245737	0.256706	0.127934	0.845459	0.533074	2.47357e-05	0.0756616	0.018765	0.979339
MSTRG.5618	black	11.1824	-0.0921253	-0.142501	-0.472447	-0.297004	-0.231364	-0.0227614	0.087045	0.389483	0.259818	0.392908	-0.0958846	0.775831	0.658636	0.120913	0.348514	0.469356	0.944024	0.787937	0.210761	0.414769	0.206424	0.766903
MSTRG.5631	black	148.089	0.799954	0.758242	0.250984	-0.308778	-0.157633	-0.585913	0.189722	-0.708415	-0.672144	-0.488934	0.228233	0.00178374	0.00426239	0.431367	0.328796	0.624644	0.045292	0.554801	0.0099198	0.0166495	0.106727	0.47556
MSTRG.57	black	442.627	-0.546596	-0.42138	-0.803525	-0.371335	-0.502443	0.0399257	-0.243665	0.949148	0.52789	0.664457	-0.135409	0.0659303	0.172485	0.00164064	0.23466	0.0959644	0.901954	0.445359	2.45826e-06	0.0777218	0.0184237	0.674781
MSTRG.5709	black	4.56151	-0.25882	-0.192084	-0.111444	0.0612062	-0.0425363	0.118569	-0.143957	0.253894	0.156828	0.110151	0.112186	0.416628	0.54979	0.730234	0.850125	0.895573	0.713609	0.655339	0.425864	0.626436	0.733264	0.728498
MSTRG.5736	black	216.803	-0.594857	-0.724604	-0.673282	-0.0839954	-0.00855399	0.458601	0.133182	0.866703	0.821759	0.832441	-0.14144	0.0413276	0.00768384	0.0163978	0.795225	0.978951	0.13374	0.679876	0.000263843	0.00104163	0.000779444	0.661043
MSTRG.5741	black	321.683	0.407386	0.328454	0.867947	0.493295	0.560513	0.0534786	0.146668	-0.906165	-0.480353	-0.685591	-0.12398	0.188695	0.297243	0.00025231	0.103169	0.0580033	0.868893	0.649214	4.88568e-05	0.113964	0.0138523	0.701059
MSTRG.5842	black	434.56	-0.56729	-0.40744	-0.76144	-0.341738	-0.516725	0.0319847	-0.308022	0.935834	0.48845	0.610321	-0.0714533	0.0543952	0.188631	0.00401133	0.276943	0.0854056	0.921395	0.330044	7.68711e-06	0.107127	0.0350641	0.825349
MSTRG.5873	black	146.531	-0.596079	-0.669135	-0.509549	0.0190853	0.0260476	0.438698	0.0340574	0.75984	0.709312	0.670007	-0.0372347	0.0408055	0.0173282	0.090607	0.953055	0.935957	0.153676	0.916316	0.00413553	0.00978461	0.0171295	0.908537
MSTRG.5883	black	40.1317	-0.577309	-0.429541	-0.229242	0.130317	-0.0730255	0.280726	-0.305643	0.551414	0.368372	0.273897	-0.0561214	0.0493521	0.16345	0.473556	0.686451	0.82156	0.376783	0.333986	0.0631063	0.238709	0.388987	0.862467
MSTRG.5932	black	376.082	-0.613727	-0.61901	-0.811808	-0.255388	-0.283549	0.266999	-0.0537966	0.991622	0.736498	0.820647	-0.0501824	0.0337817	0.0318595	0.0013426	0.423052	0.371799	0.401515	0.868119	3.20528e-10	0.00629923	0.00107241	0.876918
MSTRG.600	black	526.786	-0.840596	-0.630094	-0.511269	0.0312134	-0.267479	0.315622	-0.4472	0.936086	0.576239	0.51504	-0.0442153	0.000616217	0.0280837	0.0893413	0.923285	0.400636	0.317621	0.144941	7.54043e-06	0.0498746	0.0866085	0.891472
MSTRG.6001	black	12.2485	-0.0550623	-0.112595	-0.492315	-0.347282	-0.235521	-0.0590263	0.116058	0.379806	0.258847	0.409155	-0.441004	0.865041	0.727541	0.103962	0.268712	0.46118	0.855413	0.719455	0.223313	0.416578	0.186595	0.151274
MSTRG.6005	black	32.7925	-0.445596	-0.371048	-0.431739	-0.0873131	-0.218395	0.16044	-0.176935	0.61686	0.383367	0.40689	0.441566	0.146564	0.235051	0.161069	0.787297	0.495289	0.618409	0.582244	0.0326319	0.218643	0.189286	0.150692
MSTRG.6045	black	255.437	-0.599193	-0.64903	-0.719694	-0.161433	-0.158412	0.346454	0.0140379	0.91329	0.752551	0.798402	0.0230815	0.0394971	0.0223963	0.00831738	0.616208	0.622911	0.269932	0.965463	3.33261e-05	0.00473858	0.00184884	0.943238
MSTRG.6186	black	20.3463	0.22767	0.00305718	0.311346	0.243237	0.433613	0.199166	0.370073	-0.378067	-0.0299498	-0.107063	0.801143	0.476679	0.992477	0.324578	0.446184	0.159056	0.534879	0.23638	0.225615	0.926384	0.74051	0.00173507
MSTRG.625	black	343.238	-0.566573	-0.429354	-0.717315	-0.287807	-0.442386	0.0826171	-0.267413	0.903399	0.507177	0.604978	0.0113508	0.054769	0.163654	0.00863799	0.364344	0.149847	0.798524	0.400756	5.62238e-05	0.0923727	0.0371457	0.972071
MSTRG.6342	black	386.076	-0.805331	-0.85717	-0.518712	0.152519	0.102228	0.615915	-0.0304927	0.899265	0.862963	0.751428	-0.0963732	0.0015717	0.000366487	0.0840023	0.636061	0.751895	0.032976	0.925052	6.88361e-05	0.00030101	0.00483709	0.765744
MSTRG.6410	black	502.579	-0.817104	-0.563467	-0.510402	-0.00728322	-0.340757	0.240714	-0.509419	0.923031	0.50771	0.463547	-0.0341567	0.00117511	0.0564108	0.0899785	0.982078	0.278414	0.451062	0.0907032	1.86756e-05	0.0919738	0.129061	0.916073
MSTRG.6484	black	275.054	-0.366875	-0.424565	-0.897563	-0.468898	-0.390652	0.0773661	0.078553	0.887391	0.625672	0.819851	-0.0842924	0.24077	0.168923	7.46302e-05	0.12412	0.209275	0.811118	0.808268	0.00011771	0.029549	0.00109486	0.794514
MSTRG.6488	black	311.609	-0.396322	-0.429327	-0.911112	-0.473469	-0.42041	0.0642547	0.0349625	0.916171	0.62622	0.81746	-0.192684	0.202155	0.163683	3.75846e-05	0.12	0.173579	0.84274	0.9141	2.82843e-05	0.0293645	0.00116446	0.548519
MSTRG.650	black	372.032	0.547458	0.609553	0.839686	0.29476	0.250027	-0.266051	-0.0496557	-0.962929	-0.761033	-0.865624	0.164368	0.065419	0.0353582	0.000632988	0.352342	0.433184	0.403252	0.878201	5.18063e-07	0.00404265	0.000274176	0.609721
MSTRG.6539	black	85.8725	-0.35103	-0.458844	-0.644075	-0.23814	-0.132112	0.216883	0.152352	0.695928	0.604895	0.700189	0.0900643	0.263227	0.133508	0.0237951	0.456065	0.682329	0.498352	0.636436	0.0119506	0.0371787	0.011226	0.780737
MSTRG.665	black	530.088	-0.811821	-0.824688	-0.594367	0.0684196	-0.0104788	0.541183	-0.0901417	0.963738	0.842297	0.768386	-0.0530814	0.00134218	0.000963841	0.0415381	0.83267	0.974216	0.0692058	0.780553	4.64596e-07	0.000585794	0.00350458	0.86986
MSTRG.6679	black	202.404	0.55589	0.636229	0.692334	0.149128	0.107785	-0.34787	-0.0644357	-0.857664	-0.754731	-0.785568	0.300417	0.0605585	0.0261386	0.0125883	0.643672	0.738814	0.267847	0.842302	0.000360504	0.00455162	0.00245945	0.342735
MSTRG.67	black	246.759	0.607315	0.695655	0.691201	0.10803	0.0823486	-0.408249	-0.0656004	-0.900313	-0.785997	-0.808551	-0.226427	0.0362247	0.0119982	0.0127945	0.738237	0.799166	0.187669	0.839484	6.54461e-05	0.00243681	0.00145436	0.479153
MSTRG.6742	black	351.595	0.836754	0.788982	0.436379	-0.187979	-0.0343216	-0.551448	0.19801	-0.872014	-0.747236	-0.614316	-0.0441685	0.000689433	0.00228388	0.156115	0.55851	0.915669	0.0630868	0.537302	0.000217324	0.00521855	0.0335634	0.891586
MSTRG.6746	black	118.656	0.548555	0.358671	0.461646	0.125334	0.343743	-0.088382	0.367848	-0.697155	-0.35848	-0.375733	0.524786	0.0647716	0.252252	0.130847	0.69793	0.273949	0.784747	0.239429	0.0117384	0.252522	0.228727	0.0798083
MSTRG.6761	black	245.195	-0.452093	-0.496557	-0.822023	-0.349533	-0.316307	0.167581	0.037618	0.885681	0.652307	0.791553	-0.0516316	0.140062	0.10056	0.00103442	0.26541	0.316515	0.602651	0.907599	0.000126545	0.0215049	0.00215813	0.873389
MSTRG.6772	black	5.71514	-0.196154	-0.122413	-0.207538	-0.0795539	-0.17974	0.0147971	-0.141997	0.297733	0.115455	0.150417	0.558701	0.5412	0.704689	0.51748	0.805865	0.576178	0.963596	0.65978	0.347275	0.720862	0.640774	0.058996
MSTRG.6787	black	560.006	-0.671911	-0.590288	-0.752743	-0.21565	-0.339922	0.2321	-0.201907	0.99235	0.662528	0.725206	-0.0478589	0.0167014	0.0433205	0.00472186	0.500858	0.279669	0.467904	0.529155	2.03671e-10	0.0188899	0.00760865	0.882581
MSTRG.6872	black	457.961	-0.779251	-0.567649	-0.539667	-0.0341448	-0.321634	0.248844	-0.438977	0.916106	0.531071	0.501744	-0.030607	0.00281129	0.0542083	0.0701427	0.916102	0.307981	0.435437	0.153384	2.83913e-05	0.0756218	0.0965033	0.924772
MSTRG.6899	black	193.693	-0.516187	-0.430868	-0.64644	-0.23223	-0.334747	0.122668	-0.180879	0.81156	0.507763	0.581629	-0.138063	0.0857883	0.16201	0.02312	0.467647	0.287524	0.704098	0.573723	0.00135086	0.0919344	0.0472829	0.668723
MSTRG.6930	black	248.196	-0.849844	-0.758276	-0.317758	0.274241	0.053358	0.54965	-0.272964	0.796363	0.66765	0.503188	0.182947	0.000464583	0.00425972	0.314177	0.388367	0.869186	0.0641301	0.39067	0.0019371	0.0176706	0.0953934	0.569274
MSTRG.6970	black	319.694	-0.490391	-0.222338	-0.705456	-0.405638	-0.673534	-0.153198	-0.463653	0.849834	0.28121	0.435317	-0.0536416	0.10553	0.487338	0.0103758	0.190784	0.0163426	0.634541	0.128962	0.000464725	0.375926	0.157239	0.868497
MSTRG.6989	black	172.473	0.80242	0.635661	0.285039	-0.230698	0.0425239	-0.425985	0.381156	-0.736419	-0.537931	-0.383561	0.181296	0.00168394	0.0263144	0.369181	0.470673	0.895603	0.16735	0.221536	0.00630771	0.0712269	0.218391	0.572825
MSTRG.7010	black	373.148	0.785266	0.540853	0.468348	-0.0157286	0.313256	-0.240498	0.48902	-0.871146	-0.481215	-0.432473	-0.0774443	0.00247543	0.0694092	0.124623	0.961306	0.321461	0.451481	0.106656	0.000224449	0.113223	0.160278	0.81093
MSTRG.702	black	22.4246	-0.253611	-0.329833	-0.479466	-0.16833	-0.115751	0.159476	0.0964066	0.502525	0.433634	0.496877	0.0150415	0.426398	0.295097	0.11473	0.601006	0.720171	0.620547	0.765665	0.0959018	0.159033	0.100307	0.962995
MSTRG.7054	black	222.998	0.518772	0.46565	0.781644	0.333887	0.403167	-0.111504	0.133449	-0.909821	-0.57708	-0.700937	0.121292	0.0839598	0.127104	0.00267378	0.288841	0.193761	0.730094	0.679265	4.03057e-05	0.0494638	0.0111021	0.707286
MSTRG.7071	black	14.8652	0.396331	0.177572	0.159242	-0.0142221	0.225285	-0.0216208	0.400268	-0.381831	-0.124901	-0.0794504	0.526889	0.202144	0.580864	0.621066	0.96501	0.481432	0.946826	0.197289	0.220651	0.69893	0.806114	0.0783905
MSTRG.7085	black	53.1567	0.213268	0.302629	0.652813	0.357692	0.218513	-0.0692155	-0.151917	-0.608655	-0.482342	-0.629923	0.239649	0.505714	0.339018	0.0213694	0.253643	0.49505	0.830748	0.637411	0.035704	0.112259	0.0281393	0.453129
MSTRG.709	black	67.7146	-0.406183	-0.443574	-0.592458	-0.190974	-0.170119	0.202768	0.0238403	0.687013	0.540494	0.605008	-0.156023	0.190131	0.148626	0.0423656	0.552141	0.597088	0.527364	0.941375	0.0135783	0.0696308	0.0371339	0.628229
MSTRG.7105	black	271.746	-0.513905	-0.580877	-0.78387	-0.268709	-0.221081	0.256382	0.0602462	0.90335	0.724706	0.819979	-0.0989916	0.0874252	0.0476388	0.00255049	0.39839	0.489865	0.421188	0.852453	5.63627e-05	0.00767105	0.00109122	0.759543
MSTRG.7115	black	6.88734	-0.232782	-0.0936156	-0.248373	-0.126465	-0.272583	-0.0653759	-0.247752	0.354218	0.0999716	0.135483	0.187079	0.466561	0.772289	0.436334	0.69532	0.391357	0.840027	0.43752	0.258615	0.757225	0.674611	0.560429
MSTRG.7192	black	156.481	0.620451	0.396222	0.445389	0.0648874	0.35487	-0.12303	0.436715	-0.737653	-0.358494	-0.352563	0.0787872	0.0313489	0.202279	0.146774	0.841209	0.257678	0.703258	0.15576	0.00617551	0.252502	0.261004	0.807705
MSTRG.7213	black	363.516	-0.812333	-0.780724	-0.471057	0.142559	0.00831067	0.530337	-0.167065	0.881817	0.748445	0.646093	0.107141	0.00132523	0.002726	0.122163	0.658505	0.97955	0.076103	0.603784	0.000148423	0.0051063	0.023218	0.740326
MSTRG.7240	black	23.749	-0.301018	-0.19769	-0.478885	-0.24372	-0.339106	-0.0307568	-0.18695	0.538019	0.276961	0.354474	-0.521399	0.341723	0.537972	0.115234	0.445254	0.2809	0.924405	0.560704	0.0711715	0.383488	0.258246	0.0821286
MSTRG.7264	black	306.598	0.44931	0.354296	0.821064	0.433473	0.5247	0.0220382	0.184571	-0.895075	-0.489467	-0.656846	0.154039	0.142824	0.258504	0.00106077	0.159206	0.0798667	0.9458	0.56579	8.3779e-05	0.106288	0.0203128	0.63266
MSTRG.7280	black	212.168	0.478658	0.210346	0.616982	0.333557	0.615061	0.133085	0.469462	-0.781096	-0.246063	-0.366287	-0.0889752	0.115431	0.511698	0.0325877	0.289348	0.0332888	0.680099	0.123607	0.00270481	0.440752	0.241583	0.783332
MSTRG.7352	black	312.322	-0.510482	-0.251979	-0.688821	-0.37632	-0.634967	-0.119177	-0.454065	0.851013	0.311246	0.446243	-0.181834	0.0899195	0.429482	0.0132356	0.227942	0.0265303	0.712196	0.138126	0.000447705	0.324742	0.145908	0.571667
MSTRG.7450	black	455.94	-0.595889	-0.372563	-0.718066	-0.319932	-0.56405	-0.0054694	-0.411549	0.927179	0.424871	0.535612	-0.0415135	0.0408865	0.232994	0.00853569	0.310694	0.0561002	0.986541	0.183777	1.42587e-05	0.168583	0.0726925	0.898072
MSTRG.7457	black	590.146	-0.822859	-0.683464	-0.583384	-5.69904e-05	-0.223103	0.363705	-0.32882	0.972943	0.6678	0.62277	-0.0163775	0.00101186	0.0142697	0.0464599	0.99986	0.485802	0.245169	0.296672	1.09138e-07	0.0176359	0.0305402	0.95971
MSTRG.7495	black	540.582	-0.74526	-0.573854	-0.631104	-0.112033	-0.348695	0.233959	-0.36337	0.960284	0.578938	0.59001	0.0623164	0.00540601	0.0510527	0.0277566	0.728856	0.266637	0.464245	0.245637	7.27952e-07	0.0485645	0.0434442	0.847435
MSTRG.7538	black	526.572	-0.632779	-0.52254	-0.770625	-0.274691	-0.41248	0.154354	-0.236929	0.980279	0.60553	0.695244	-0.11531	0.0272198	0.0813422	0.00335209	0.387557	0.182689	0.631955	0.458426	2.27276e-08	0.0369266	0.01207	0.721201
MSTRG.7669	black	480.257	-0.840357	-0.814958	-0.524798	0.127472	-0.00536567	0.543191	-0.160192	0.934668	0.79981	0.697876	0.00249022	0.000620587	0.00124092	0.0798005	0.692998	0.986796	0.0679779	0.618959	8.39473e-06	0.00178969	0.0116152	0.993872
MSTRG.7679	black	277.449	0.55593	0.653973	0.74972	0.195986	0.133846	-0.349879	-0.0964394	-0.907474	-0.775922	-0.840231	-0.0525995	0.0605362	0.0210617	0.00498986	0.541554	0.678355	0.264904	0.765587	4.56457e-05	0.00301145	0.000622909	0.871032
MSTRG.7734	black	58.7018	0.440028	0.33439	0.447334	0.145079	0.263656	-0.095771	0.225923	-0.616529	-0.365035	-0.393975	0.475448	0.152288	0.288071	0.144806	0.6528	0.407658	0.767172	0.480159	0.0327521	0.243318	0.205085	0.118244
MSTRG.7785	black	337.604	-0.390873	-0.52091	-0.905354	-0.422146	-0.280224	0.179397	0.184093	0.906496	0.732884	0.90403	-0.126499	0.208995	0.0824679	5.0931e-05	0.171624	0.377674	0.576919	0.566816	4.80283e-05	0.00669824	5.44701e-05	0.695242
MSTRG.782	black	222.03	-0.367183	-0.367529	-0.866532	-0.473174	-0.448863	0.0137706	-0.0108931	0.862998	0.552584	0.744426	-0.27723	0.240345	0.239868	0.000265459	0.120262	0.143271	0.96612	0.973197	0.000300641	0.0624335	0.00548663	0.383005
MSTRG.7867	black	363.797	0.72867	0.82133	0.60371	-0.0561409	-0.0624312	-0.564417	-0.051988	-0.908495	-0.874712	-0.811899	0.0266616	0.0071872	0.00105344	0.0376522	0.86242	0.847156	0.0559052	0.872521	4.32572e-05	0.000196281	0.00133957	0.93445
MSTRG.7880	black	62.3064	-0.26646	-0.271352	-0.672468	-0.372593	-0.348591	0.00499699	0.00987266	0.66148	0.412992	0.573247	0.0767228	0.402502	0.393586	0.0165777	0.232954	0.266789	0.987703	0.975707	0.0191466	0.182093	0.0513553	0.812664
MSTRG.7908	black	3.87654	0.0864534	0.147884	0.290064	0.133602	0.0628827	-0.0664642	-0.109164	-0.257866	-0.22446	-0.285728	-0.11221	0.78935	0.646473	0.360426	0.678915	0.846063	0.837395	0.735578	0.418408	0.483082	0.367975	0.728441
MSTRG.7909	black	371.085	-0.418444	-0.536209	-0.91385	-0.412674	-0.289467	0.190607	0.162785	0.929221	0.742096	0.90971	-0.08608	0.175811	0.0723131	3.22948e-05	0.182463	0.361459	0.552919	0.613217	1.2412e-05	0.00571674	4.0547e-05	0.790242
MSTRG.7986	black	252.782	-0.675946	-0.396948	-0.47198	-0.0835566	-0.425336	0.0881808	-0.529317	0.800451	0.350321	0.346448	-0.102861	0.0158201	0.201378	0.121331	0.796275	0.168067	0.785227	0.076775	0.00176325	0.26426	0.269941	0.750403
MSTRG.8085	black	243.616	-0.629733	-0.800367	-0.657087	-0.0169551	0.0891105	0.553176	0.191778	0.875336	0.903386	0.879287	-0.140209	0.0282014	0.00176674	0.0202511	0.958291	0.78301	0.0620948	0.550438	0.000191653	5.62594e-05	0.000164281	0.663839
MSTRG.8101	black	346.155	0.538098	0.540747	0.844381	0.340172	0.352272	-0.17788	0.0432558	-0.966827	-0.682811	-0.808812	0.086308	0.0711223	0.0694744	0.000550133	0.279293	0.261425	0.5802	0.893815	2.9924e-07	0.0143997	0.00144514	0.789697
MSTRG.8157	black	405.854	0.644212	0.496387	0.676649	0.208693	0.392502	-0.155246	0.301438	-0.923421	-0.545531	-0.604684	0.0564725	0.0237558	0.100695	0.0156699	0.515098	0.206936	0.629964	0.341016	1.82196e-05	0.0665658	0.0372629	0.861614
MSTRG.8336	black	53.3367	0.282768	0.362879	0.597199	0.248583	0.169561	-0.146337	-0.11411	-0.615415	-0.50368	-0.601217	-0.112234	0.373174	0.246323	0.0403314	0.435934	0.59831	0.649961	0.724002	0.0331587	0.0950174	0.0386628	0.728387
MSTRG.8338	black	502.217	-0.876291	-0.752204	-0.481614	0.132228	-0.0930279	0.472532	-0.318284	0.931064	0.700359	0.591641	-0.0733838	0.000184736	0.00476884	0.112881	0.682063	0.773685	0.120837	0.313332	1.09127e-05	0.0111977	0.0427235	0.820697
MSTRG.8413	black	286.962	0.690489	0.731194	0.685764	0.0705212	0.0950836	-0.431274	0.0191543	-0.946914	-0.805786	-0.800858	0.0438352	0.0129252	0.00689119	0.0138186	0.827597	0.768803	0.161571	0.952886	3.03614e-06	0.00155471	0.00174663	0.8924
MSTRG.8477	black	254.997	-0.668121	-0.679424	-0.688762	-0.1102	-0.153451	0.370332	-0.0588119	0.932395	0.756949	0.770679	-0.229096	0.0175615	0.0150881	0.0132467	0.733148	0.633975	0.236027	0.855933	9.92146e-06	0.00436731	0.00334847	0.473846
MSTRG.8553	black	175.383	0.541101	0.614208	0.682024	0.159206	0.134517	-0.32256	-0.0468612	-0.844666	-0.717211	-0.757765	0.151049	0.0692563	0.0336032	0.0145575	0.621145	0.676819	0.306511	0.885015	0.000545385	0.00865217	0.00430093	0.639357
MSTRG.8979	black	19.3621	-0.363202	-0.271355	-0.225326	0.012761	-0.148309	0.133016	-0.202525	0.416892	0.229602	0.219528	0.558266	0.245872	0.393579	0.48135	0.968603	0.645514	0.680256	0.527868	0.177585	0.472842	0.492999	0.0592358
MSTRG.9030	black	405.078	-0.797783	-0.7382	-0.526891	0.0806017	-0.0799361	0.462769	-0.209124	0.907092	0.720927	0.64068	-0.0207075	0.00187528	0.00611755	0.0783893	0.803353	0.804949	0.12979	0.514211	4.65631e-05	0.00815475	0.0247897	0.949069
MSTRG.9032	black	38.5021	-0.534658	-0.39137	-0.216094	0.100408	-0.0848196	0.225571	-0.304095	0.505296	0.347067	0.254118	-0.723515	0.0733016	0.208365	0.499956	0.756194	0.793254	0.480861	0.336565	0.0937889	0.269028	0.425443	0.00782115
MSTRG.9167	black	244.499	0.509287	0.530004	0.789394	0.297533	0.299425	-0.196749	0.0178766	-0.901446	-0.666407	-0.769905	0.201701	0.0908008	0.076322	0.00226337	0.347615	0.34441	0.539948	0.956025	6.19331e-05	0.017961	0.00340056	0.529585
MSTRG.9191	black	250.032	0.638711	0.403104	0.513334	0.13192	0.417268	-0.0900642	0.455537	-0.809462	-0.379703	-0.404291	0.021324	0.02538	0.193836	0.0878377	0.68277	0.177155	0.780737	0.136693	0.00142238	0.223449	0.192403	0.947555
MSTRG.923	black	63.5042	0.370192	0.192516	0.507732	0.28539	0.44692	0.0801643	0.308266	-0.626718	-0.24604	-0.347698	0.223784	0.236218	0.548874	0.0919572	0.368566	0.145223	0.804401	0.329641	0.0291975	0.440795	0.2681	0.484435
MSTRG.9474	black	332.03	-0.691451	-0.749734	-0.711745	-0.0914579	-0.0921497	0.441888	0.00818754	0.967928	0.832024	0.838227	-0.0716191	0.0127487	0.00498861	0.00942469	0.777419	0.775773	0.150359	0.979853	2.53225e-07	0.00078862	0.000660603	0.82495
MSTRG.948	black	181.005	-0.65094	-0.539185	-0.486448	-0.0162457	-0.188333	0.281214	-0.261589	0.778359	0.53876	0.502583	-0.288445	0.0218735	0.0704429	0.108792	0.960035	0.557755	0.37592	0.411479	0.0028639	0.0707075	0.095857	0.363235
MSTRG.9483	black	70.3584	0.545768	0.48598	0.396116	-0.0137086	0.121524	-0.268503	0.169298	-0.648128	-0.476953	-0.446397	-0.0579439	0.0664243	0.109183	0.202412	0.966272	0.706747	0.398766	0.598884	0.0226466	0.116919	0.145752	0.85804
MSTRG.9489	black	72.3108	0.258681	0.396109	0.684154	0.322104	0.178526	-0.154256	-0.207358	-0.661577	-0.558255	-0.70374	-0.199416	0.416887	0.20242	0.0141333	0.307233	0.578801	0.632175	0.51785	0.0191226	0.059242	0.0106473	0.534357
MSTRG.9532	black	9.61504	-0.260325	-0.0851263	-0.243083	-0.105548	-0.313328	-0.0673413	-0.308866	0.358448	0.065525	0.0971468	0.26813	0.413827	0.79252	0.446481	0.744072	0.321344	0.835275	0.328652	0.252568	0.839667	0.763911	0.399446
MSTRG.9597	black	310.449	-0.563365	-0.540374	-0.810753	-0.303298	-0.353289	0.18583	-0.0883153	0.959607	0.657382	0.768569	0.0414407	0.056465	0.0697051	0.00137804	0.337896	0.259954	0.563097	0.784906	7.91291e-07	0.0201755	0.00349196	0.89825
MSTRG.962	black	477.04	-0.581317	-0.473461	-0.794152	-0.32816	-0.454205	0.0993024	-0.223651	0.965927	0.573553	0.690579	-0.0423019	0.0474305	0.120006	0.0020364	0.297701	0.137991	0.758808	0.484702	3.4158e-07	0.0512024	0.0129087	0.896146
MSTRG.9692	black	465.197	-0.679782	-0.64052	-0.710235	-0.148103	-0.230666	0.312621	-0.137078	0.961622	0.716857	0.742544	-0.200327	0.0150142	0.0248373	0.0096468	0.645979	0.470736	0.322495	0.670969	6.14751e-07	0.00870076	0.00567196	0.532452
MSTRG.9696	black	436.96	-0.839089	-0.895392	-0.505526	0.189663	0.133442	0.656899	-0.0329474	0.915015	0.889257	0.760313	0.0208564	0.000644176	8.25694e-05	0.093615	0.554925	0.679281	0.0202993	0.919036	3.02294e-05	0.00010863	0.00409848	0.948704
MSTRG.9722	black	140.072	-0.746836	-0.68992	-0.284157	0.247989	0.0708873	0.511335	-0.204113	0.708092	0.609508	0.468412	0.400977	0.00525609	0.0130306	0.370729	0.437066	0.826714	0.0892932	0.524569	0.00996887	0.0353754	0.124564	0.196422
MSTRG.9763	black	309.374	0.55093	0.729448	0.758578	0.152527	0.023462	-0.447618	-0.221411	-0.90322	-0.870635	-0.916274	-0.105034	0.0633857	0.00709488	0.00423554	0.636042	0.942304	0.144521	0.489202	5.67298e-05	0.000228727	2.81166e-05	0.745282
MSTRG.9764	black	443.487	0.769391	0.531305	0.535188	0.0552419	0.354726	-0.205484	0.474108	-0.906173	-0.501646	-0.477266	0.233854	0.00343549	0.075469	0.0729626	0.864605	0.257884	0.521726	0.11943	4.88351e-05	0.0965784	0.116645	0.464452
MSTRG.9835	black	237.946	-0.603861	-0.274391	-0.500531	-0.197027	-0.551488	-0.0542139	-0.590149	0.776206	0.248259	0.295214	-0.337465	0.0375918	0.388097	0.0974417	0.539365	0.0630634	0.867104	0.0433822	0.00299395	0.436551	0.351567	0.283384
MSTRG.9902	black	269.81	0.679587	0.407079	0.471518	0.0849039	0.41665	-0.102193	0.520492	-0.813229	-0.360263	-0.359768	-0.150642	0.0150544	0.189061	0.121747	0.793052	0.177863	0.75198	0.0827579	0.00129596	0.249999	0.250698	0.64027
MSTRG.9906	black	509.357	-0.633533	-0.625737	-0.789103	-0.232335	-0.276833	0.274821	-0.0796111	0.988837	0.729002	0.80107	-0.087301	0.0269807	0.029527	0.00227782	0.467442	0.383716	0.387324	0.805728	1.33989e-09	0.00714772	0.00173802	0.787326
MSTRG.9907	black	168.644	0.399528	0.403355	0.768305	0.369555	0.375902	-0.0801654	0.02279	-0.828426	-0.534258	-0.691275	-0.347992	0.198197	0.193533	0.00351023	0.237088	0.228501	0.804399	0.943954	0.000871157	0.0735573	0.0127808	0.267667
MSTRG.9908	black	415.301	0.755267	0.779189	0.598762	-0.0286382	0.0267163	-0.499549	0.0641144	-0.925074	-0.8104	-0.756941	0.210614	0.00450655	0.00281488	0.0396766	0.9296	0.934315	0.0982063	0.84308	1.63831e-05	0.00139005	0.00436795	0.511148
Maker00000197	black	259.552	-0.838884	-0.788288	-0.337372	0.269211	0.0924479	0.584924	-0.207876	0.805043	0.702629	0.544931	0.31553	0.000648052	0.00231876	0.283525	0.397475	0.775064	0.0457464	0.516782	0.00158255	0.0108258	0.066926	0.317771
Maker00000447	black	478.872	-0.894304	-0.869302	-0.456957	0.221201	0.0780639	0.622765	-0.170942	0.92028	0.825292	0.676842	-0.0409829	8.67886e-05	0.000240199	0.13532	0.489625	0.809442	0.0305419	0.595287	2.21555e-05	0.000948379	0.0156289	0.899369
Maker00000469	black	156.238	0.465904	0.390255	0.652289	0.275683	0.361714	-0.0823425	0.166769	-0.780499	-0.475604	-0.568828	0.28998	0.126869	0.209779	0.0215097	0.385776	0.247956	0.799181	0.604436	0.00273891	0.118106	0.0535983	0.360571
Maker00000483	black	404.273	-0.676961	-0.405582	-0.594153	-0.184863	-0.496674	0.0565753	-0.507976	0.889598	0.402228	0.441052	-0.199547	0.0156038	0.190851	0.0416305	0.565167	0.100467	0.861364	0.0917751	0.00010703	0.1949	0.151224	0.534082
Maker00000504	black	339.044	-0.56957	-0.546806	-0.823404	-0.313592	-0.357796	0.184901	-0.0896529	0.975497	0.671343	0.783599	-0.00808973	0.0532173	0.0658052	0.00099737	0.320915	0.253495	0.565085	0.781717	6.67674e-08	0.0168281	0.00256526	0.980093
Maker00000523	black	277.113	-0.561487	-0.707974	-0.731144	-0.146151	-0.045475	0.422807	0.170673	0.893097	0.83465	0.877141	0.0359399	0.0574749	0.00998689	0.00689697	0.650381	0.888397	0.170884	0.595875	9.16645e-05	0.00073227	0.000178736	0.911706
Maker00000546	black	319.692	0.790759	0.872568	0.47863	-0.192682	-0.164665	-0.652088	-0.0148878	-0.863957	-0.872757	-0.745772	-0.0543996	0.00219638	0.000212865	0.115456	0.548525	0.609067	0.0215635	0.963373	0.000290753	0.000211357	0.00535696	0.866653
Maker00000576	black	59.4899	-0.281194	-0.184585	-0.645795	-0.401898	-0.496038	-0.108183	-0.170128	0.672017	0.288821	0.462142	0.459692	0.375955	0.565761	0.0233026	0.195301	0.100972	0.737878	0.597067	0.0166777	0.362581	0.13038	0.132699
Maker00000580	black	13.6563	0.182026	0.194492	0.409325	0.215914	0.174864	-0.0286201	-0.0167454	-0.396972	-0.302012	-0.377166	0.852664	0.571255	0.544701	0.186395	0.500323	0.586739	0.929645	0.958806	0.201349	0.340052	0.226813	0.00042468
Maker00000686	black	95.3976	0.283278	0.330815	0.727574	0.393483	0.310808	-0.0510853	-0.0764722	-0.705405	-0.504609	-0.666597	0.333455	0.372275	0.293575	0.00731853	0.205701	0.325461	0.874719	0.813266	0.0103838	0.0943099	0.0179164	0.289504
Maker00000755	black	212.339	0.552787	0.746344	0.664728	0.0717304	-0.0661664	-0.498664	-0.239545	-0.837554	-0.863317	-0.874578	-0.0720792	0.062317	0.00530256	0.0183589	0.824681	0.838115	0.0988984	0.45333	0.00067366	0.000297321	0.000197291	0.823841
Maker00000770	black	444.241	0.823202	0.780975	0.521695	-0.1125	0.0320229	-0.510053	0.181452	-0.923634	-0.767798	-0.671645	-0.0621995	0.00100273	0.00271167	0.0819244	0.727765	0.921301	0.0902352	0.572489	1.79743e-05	0.00354551	0.0167607	0.847718
Maker00000796	black	339.138	-0.554284	-0.27091	-0.654369	-0.329848	-0.626463	-0.0971271	-0.502874	0.856018	0.301742	0.416788	-0.0986612	0.0614643	0.394387	0.0209572	0.295074	0.029283	0.763957	0.0956343	0.000380733	0.340506	0.177705	0.760325
Maker00000816	black	286.295	-0.719397	-0.395646	-0.439786	-0.0604799	-0.440254	0.0893933	-0.604138	0.81091	0.330621	0.312905	-0.164647	0.00835681	0.202996	0.152539	0.851886	0.152052	0.782336	0.0374809	0.00137272	0.293876	0.322033	0.609106
Maker00000831	black	254.535	-0.400903	-0.453119	-0.856945	-0.417158	-0.363345	0.105461	0.0571573	0.883109	0.62741	0.79942	-0.0176131	0.196513	0.139053	0.000369232	0.17728	0.245672	0.744278	0.85995	0.000140804	0.0289665	0.00180593	0.956673
Maker00000849	black	158.109	0.56117	0.698609	0.5874	0.0355971	-0.0571455	-0.470068	-0.152879	-0.792055	-0.7863	-0.77608	-0.0158585	0.0576464	0.0114907	0.0446152	0.912546	0.859979	0.123057	0.635255	0.00213418	0.00242096	0.0030017	0.960986
Maker00000857	black	253.292	-0.495709	-0.205697	-0.63064	-0.35091	-0.650421	-0.14941	-0.502889	0.80062	0.232791	0.364344	0.0171447	0.101234	0.521284	0.0279063	0.263403	0.0220148	0.643038	0.0956222	0.00175636	0.466543	0.244278	0.957824
Maker00000861	black	216.3	0.423896	0.395848	0.828576	0.425487	0.439552	-0.0372536	0.0697546	-0.877297	-0.555736	-0.72156	0.32871	0.169667	0.202744	0.000867599	0.167901	0.152784	0.908491	0.829447	0.000177652	0.0606454	0.00807207	0.296843
Maker00000865	black	329.796	0.512916	0.665652	0.811787	0.240148	0.121484	-0.357648	-0.190852	-0.915854	-0.826407	-0.913024	0.00414642	0.0881412	0.0181391	0.00134331	0.452161	0.706841	0.253705	0.5524	2.88081e-05	0.000920321	3.38243e-05	0.989796
Maker00000877	black	203.521	0.556164	0.721679	0.668528	0.0802524	-0.0452883	-0.479383	-0.207568	-0.835086	-0.842288	-0.853992	0.119319	0.0604053	0.00805668	0.0174676	0.80419	0.888852	0.114803	0.517418	0.000723241	0.000585952	0.000406833	0.711867
Maker00000878	black	489.342	0.737658	0.696864	0.656292	0.0611894	0.172985	-0.383585	0.157785	-0.961098	-0.739004	-0.72557	0.0808339	0.00617496	0.0117885	0.0204557	0.850166	0.590828	0.21836	0.624305	6.57307e-07	0.0060332	0.00756351	0.802796
Maker00000888	black	76.7344	0.540319	0.440199	0.394751	0.0189711	0.150243	-0.220971	0.225907	-0.639217	-0.451889	-0.413848	0.591816	0.069739	0.152109	0.204113	0.953336	0.641166	0.490088	0.480191	0.0252274	0.140264	0.181097	0.0426466
Maker00000904	black	219.322	-0.731109	-0.711751	-0.438809	0.12354	0.00872942	0.473416	-0.138895	0.804844	0.694847	0.597006	0.0124413	0.00690103	0.00942382	0.153559	0.702077	0.97852	0.120046	0.666829	0.00159006	0.0121398	0.0404131	0.969389
Maker00000944	black	81.8428	0.311243	0.300918	0.690822	0.368009	0.389729	-0.0131176	0.0364234	-0.709145	-0.42153	-0.583922	-0.319771	0.324747	0.341892	0.012864	0.239208	0.210448	0.967726	0.910523	0.00980967	0.172316	0.0462099	0.31095
Maker00000991	black	395.13	-0.784064	-0.892898	-0.554317	0.139064	0.150494	0.654709	0.0630158	0.907441	0.92397	0.820341	-0.119761	0.00253996	9.24885e-05	0.0614459	0.666445	0.640602	0.0208679	0.84574	4.57247e-05	1.75923e-05	0.00108098	0.710838
Maker00000994	black	275.213	0.32231	0.412757	0.924486	0.507418	0.389884	-0.0580898	-0.135174	-0.87247	-0.634242	-0.847769	0.237895	0.306907	0.182367	1.70187e-05	0.0921921	0.21025	0.857686	0.675318	0.000213645	0.0267574	0.000495755	0.456542
Maker00001022	black	65.4573	-0.483987	-0.369971	-0.413791	-0.0744572	-0.237538	0.140381	-0.24447	0.632736	0.363109	0.373413	0.30594	0.110861	0.236519	0.181163	0.818113	0.457239	0.663449	0.44381	0.0272334	0.246001	0.231845	0.333492
Maker00001025	black	8.96132	-0.154391	-0.153675	-0.401936	-0.229503	-0.233102	-0.00780499	-0.00924543	0.402376	0.223146	0.326891	0.406113	0.631873	0.633473	0.195254	0.473038	0.46593	0.980794	0.97725	0.194719	0.485715	0.299685	0.190215
Maker00001029	black	499.84	-0.80552	-0.76689	-0.571427	0.0565046	-0.0792307	0.48012	-0.17153	0.949476	0.764411	0.700411	0.157329	0.00156463	0.0036094	0.052271	0.861536	0.806641	0.114165	0.594004	2.38122e-06	0.00378821	0.011189	0.625321
Maker00001051	black	144.571	-0.423283	-0.544228	-0.701264	-0.232732	-0.136621	0.271803	0.145266	0.784297	0.686729	0.771798	0.0383633	0.170351	0.0673495	0.0110483	0.466658	0.672013	0.392768	0.652378	0.00252737	0.0136326	0.00327424	0.905775
Maker00001114	black	238.982	-0.430022	-0.506196	-0.819015	-0.341633	-0.276744	0.187142	0.0884963	0.869302	0.675084	0.808249	-0.0221434	0.162927	0.0931095	0.00111882	0.277099	0.383875	0.560294	0.784474	0.000240198	0.0160052	0.00146504	0.945542
Maker00001180	black	340.73	-0.487872	-0.213845	-0.719306	-0.424998	-0.693966	-0.170011	-0.471097	0.859554	0.278155	0.440723	-0.0752782	0.107606	0.504536	0.00836901	0.168442	0.0122956	0.597324	0.122127	0.000338319	0.381355	0.151565	0.816138
Maker00001193	black	197.398	0.831968	0.651721	0.26967	-0.258175	0.0414459	-0.447134	0.406618	-0.75376	-0.535954	-0.37619	-0.188528	0.000789859	0.0216624	0.39664	0.417833	0.898238	0.145008	0.189611	0.0046342	0.0724752	0.228116	0.55734
Maker00001194	black	367.611	-0.772441	-0.767306	-0.532565	0.0834243	-0.0110316	0.510333	-0.113591	0.897382	0.772157	0.69598	0.0895927	0.0032322	0.00357998	0.0746492	0.796591	0.972856	0.0900286	0.725213	7.52675e-05	0.00325069	0.0119414	0.781861
Maker00001216	black	138.782	-0.366177	-0.499491	-0.738742	-0.286896	-0.174337	0.226292	0.181599	0.76701	0.661215	0.780424	0.097315	0.241735	0.0982514	0.0060606	0.365933	0.587885	0.479423	0.572174	0.0036009	0.019212	0.00274322	0.763512
Maker00001217	black	251.593	0.794293	0.855257	0.405446	-0.242709	-0.184351	-0.655273	0.025106	-0.815984	-0.82645	-0.677462	-0.0987495	0.00202998	0.000390374	0.191014	0.447203	0.566262	0.0207203	0.938268	0.00120911	0.000919253	0.0154978	0.760116
Maker00001261	black	529.978	0.783667	0.790026	0.631423	-0.0151077	0.0599672	-0.495352	0.0915987	-0.970768	-0.822204	-0.774811	0.0719936	0.00256157	0.00223216	0.0276537	0.962832	0.85313	0.101519	0.777084	1.60047e-07	0.00102952	0.0030806	0.824047
Maker00001284	black	38.3343	-0.221374	-0.102648	-0.644475	-0.458603	-0.546998	-0.187792	-0.183736	0.621779	0.228043	0.42824	0.0262758	0.489277	0.750906	0.0236799	0.133739	0.0656914	0.558908	0.567582	0.030884	0.475936	0.16487	0.935396
Maker00001288	black	525.208	-0.877741	-0.713621	-0.48412	0.108448	-0.154522	0.420464	-0.381741	0.93642	0.658078	0.557498	-0.109939	0.000174602	0.00915391	0.110749	0.737256	0.631581	0.173519	0.220768	7.34974e-06	0.019998	0.0596611	0.73376
Maker00001334	black	457.263	-0.620692	-0.375132	-0.686675	-0.288175	-0.560118	0.0014267	-0.452907	0.921151	0.409372	0.50281	-0.0666082	0.0312643	0.229533	0.0136431	0.363703	0.0582189	0.996489	0.139261	2.10034e-05	0.18634	0.0956828	0.837047
Maker00001363	black	164.958	-0.803169	-0.708567	-0.276882	0.273154	0.0743775	0.526626	-0.260692	0.734933	0.618943	0.456548	0.0925441	0.00165451	0.00989676	0.383628	0.390326	0.818305	0.0785668	0.413144	0.0064697	0.0318833	0.135714	0.774836
Maker00001458	black	377.611	0.593826	0.633976	0.8157	0.251915	0.240502	-0.292662	-0.00668723	-0.977714	-0.766483	-0.849179	0.114865	0.0417714	0.026841	0.00121787	0.429603	0.451473	0.355941	0.983544	4.17092e-08	0.00363825	0.000474401	0.722238
Maker00001482	black	233.713	0.692842	0.744862	0.528896	-0.0723136	-0.0374267	-0.515414	0.00842425	-0.831296	-0.773959	-0.708072	-0.0107661	0.0124967	0.00544442	0.0770533	0.823276	0.908067	0.0863405	0.97927	0.000804812	0.00313448	0.00997191	0.973509
Maker00001488	black	190.775	0.495756	0.426665	0.757571	0.334642	0.409541	-0.0840904	0.153364	-0.883187	-0.543654	-0.663041	0.0558661	0.101197	0.166599	0.00431663	0.287685	0.18614	0.794997	0.634168	0.000140354	0.0676968	0.018765	0.863087
Maker00001492	black	119.349	-0.722548	-0.641125	-0.302649	0.205594	0.0207949	0.44728	-0.241659	0.694981	0.587169	0.445912	-0.212618	0.00794451	0.0246576	0.338984	0.521498	0.948855	0.144861	0.449233	0.0121162	0.0447197	0.146243	0.507044
Maker00001495	black	428.979	0.633546	0.621341	0.749965	0.198422	0.25111	-0.288828	0.0841477	-0.956823	-0.716688	-0.774646	0.133607	0.0269766	0.0310367	0.00496776	0.536437	0.431129	0.362568	0.79486	1.09904e-06	0.00872397	0.00309098	0.678904
Maker00001529	black	376.619	0.755242	0.801404	0.571958	-0.0675223	-0.028411	-0.539073	0.0271621	-0.9069	-0.830528	-0.762467	0.0570163	0.00450867	0.00172452	0.0520025	0.834838	0.930158	0.0705125	0.933221	4.7031e-05	0.000822171	0.0039331	0.860293
Maker00001545	black	347.464	-0.880395	-0.810553	-0.384118	0.25572	0.0590663	0.583815	-0.241739	0.856916	0.738711	0.575424	-0.0150347	0.000157178	0.00138484	0.217666	0.422429	0.855315	0.0462595	0.449077	0.000369592	0.0060638	0.050275	0.963012
Maker00001594	black	470.484	-0.835502	-0.719397	-0.513147	0.083176	-0.124523	0.433619	-0.29767	0.926871	0.688617	0.601937	-0.096834	0.000714679	0.00835681	0.0879736	0.797186	0.699806	0.15905	0.347382	1.45553e-05	0.013274	0.0383691	0.764652
Maker00001613	black	182.455	-0.492507	-0.292204	-0.582666	-0.262255	-0.486207	-0.0156759	-0.368561	0.766417	0.325696	0.419483	0.251475	0.103806	0.356729	0.0467953	0.410247	0.108993	0.961435	0.23845	0.00364299	0.30156	0.17463	0.430437
Maker00001687	black	411.195	-0.66925	-0.523195	-0.651185	-0.16805	-0.357248	0.186353	-0.307087	0.921673	0.560953	0.596323	-0.112851	0.017302	0.0808929	0.0218072	0.60162	0.254275	0.561979	0.331591	2.03352e-05	0.0577645	0.0407022	0.726943
Maker00001693	black	447.9	-0.719248	-0.524801	-0.593731	-0.114608	-0.372426	0.188119	-0.400601	0.920172	0.518542	0.529958	0.0635196	0.00837676	0.0797984	0.0418127	0.722839	0.23318	0.558212	0.196882	2.23029e-05	0.0841216	0.0763521	0.84452
Maker00001699	black	211.778	-0.526307	-0.426425	-0.649312	-0.241993	-0.359373	0.118745	-0.205518	0.826433	0.496884	0.58162	0.0686563	0.0787813	0.166864	0.0223187	0.448588	0.251256	0.7132	0.521655	0.000919674	0.100301	0.0472873	0.832098
Maker00001728	black	289.683	-0.341574	-0.406242	-0.923071	-0.505633	-0.421399	0.04552	0.0892968	0.89199	0.614964	0.82846	-0.00516463	0.277188	0.190061	1.86294e-05	0.093534	0.172464	0.888287	0.782566	9.63277e-05	0.0333243	0.000870362	0.987291
Maker00001754	black	268.227	0.681527	0.416867	0.491183	0.0893369	0.414388	-0.10803	0.503246	-0.818106	-0.379468	-0.379195	0.0774691	0.0146579	0.177613	0.104882	0.78247	0.180471	0.738238	0.095349	0.00114534	0.223759	0.224121	0.810871
Maker00001785	black	92.1188	-0.343869	-0.472637	-0.678232	-0.262642	-0.148491	0.219937	0.179176	0.707522	0.620496	0.731483	-0.0387036	0.273761	0.120743	0.015336	0.409531	0.645106	0.492173	0.577396	0.0100558	0.0313332	0.00685787	0.904943
Maker00001790	black	174.553	-0.548378	-0.595666	-0.679742	-0.171849	-0.14936	0.311967	0.0215498	0.843585	0.699552	0.748573	-0.331921	0.0648757	0.0409815	0.0150224	0.593307	0.643149	0.323563	0.947	0.000563553	0.0113321	0.00509449	0.291867
Maker00001791	black	508.861	-0.741751	-0.731821	-0.666145	-0.0530646	-0.132979	0.421231	-0.108296	0.969561	0.776663	0.762429	-0.0650456	0.00575139	0.00681916	0.0180226	0.8699	0.68034	0.172653	0.737613	1.95528e-07	0.00296595	0.00393596	0.840827
Maker00001804	black	252.283	0.609038	0.696475	0.689207	0.108742	0.0671291	-0.414593	-0.0714021	-0.89885	-0.795743	-0.815467	-0.0640377	0.0355563	0.0118557	0.0131634	0.736567	0.835788	0.180234	0.825473	7.02132e-05	0.00196457	0.00122508	0.843266
Maker00001816	black	23.1319	-0.287133	-0.128476	-0.374289	-0.218149	-0.353429	-0.0853565	-0.267407	0.46317	0.169993	0.242033	-0.571108	0.365518	0.690684	0.230665	0.495788	0.259753	0.79197	0.400768	0.129414	0.597363	0.44851	0.052433
Maker00001823	black	273.148	-0.664681	-0.800343	-0.658456	-0.0194826	0.0548531	0.536398	0.135311	0.905918	0.89238	0.868013	-0.103612	0.0183701	0.00176772	0.0199019	0.952079	0.86555	0.0721935	0.675003	4.9481e-05	9.46631e-05	0.000251709	0.748632
Maker00001836	black	350.97	0.687509	0.761914	0.720177	0.0885211	0.0772642	-0.456368	-0.0350824	-0.971188	-0.849317	-0.856036	-0.0154925	0.0134836	0.00397506	0.00825338	0.784415	0.811363	0.135888	0.913806	1.48984e-07	0.00047236	0.000380512	0.961886
Maker00001892	black	493.024	-0.624395	-0.49858	-0.756567	-0.278505	-0.427048	0.130241	-0.261004	0.964299	0.578403	0.666806	-0.211607	0.0299823	0.0989648	0.00439862	0.380731	0.166177	0.686624	0.412564	4.30163e-07	0.0488223	0.0178675	0.509113
Maker00001912	black	186.771	-0.82359	-0.787756	-0.285121	0.313193	0.150164	0.602363	-0.190921	0.749484	0.705089	0.515599	-0.0379608	0.00099245	0.00234579	0.369038	0.321564	0.641343	0.0381959	0.552254	0.00501126	0.0104334	0.0862085	0.90676
Maker00002044	black	30.1902	0.467712	0.26685	0.247612	0.00097427	0.253755	-0.0721379	0.390311	-0.493858	-0.201978	-0.170392	0.238887	0.125205	0.401788	0.437787	0.997602	0.426126	0.823699	0.209708	0.102716	0.529008	0.596489	0.45461
Maker00002062	black	533.042	-0.785213	-0.789734	-0.62725	0.0168021	-0.0600603	0.492842	-0.0955504	0.970997	0.821348	0.771873	-0.0664836	0.00247828	0.00224653	0.0290198	0.958667	0.852904	0.103535	0.767695	1.53933e-07	0.00105292	0.00326934	0.837349
Maker00002099	black	222.376	-0.489405	-0.323933	-0.648784	-0.297072	-0.482266	0.00116315	-0.304664	0.811769	0.379235	0.493686	0.39678	0.106339	0.304337	0.0224645	0.348398	0.112324	0.997138	0.335616	0.0013439	0.224068	0.102854	0.201587
Maker00002123	black	571.964	-0.798999	-0.649655	-0.598098	-0.0335324	-0.262494	0.324766	-0.339595	0.968815	0.639384	0.611987	0.0338615	0.00182357	0.0222242	0.0399536	0.917602	0.409804	0.303023	0.280162	2.20425e-07	0.0251771	0.0344326	0.916796
Maker00002125	black	35.1472	-0.334093	-0.247318	-0.561445	-0.305173	-0.383404	-0.0213914	-0.168096	0.625327	0.323491	0.441131	-0.408819	0.288526	0.438349	0.0574975	0.334769	0.218595	0.947389	0.60152	0.0296655	0.305036	0.151143	0.186994
Maker00002128	black	251.979	-0.474481	-0.648506	-0.770733	-0.221731	-0.0632839	0.374004	0.235595	0.857204	0.81991	0.896531	-0.174215	0.1191	0.0225413	0.00334487	0.488558	0.845091	0.23105	0.461036	0.00036608	0.00109318	7.83242e-05	0.58815
Maker00002144	black	211.801	0.696357	0.812116	0.592908	-0.0524181	-0.0756918	-0.562554	-0.0866067	-0.881008	-0.866477	-0.810049	-0.0732887	0.0118761	0.00133238	0.0421695	0.871474	0.815143	0.0569	0.788983	0.000153355	0.000265985	0.0014021	0.820927
Maker00002172	black	186.923	0.838211	0.760667	0.262037	-0.319716	-0.106144	-0.568861	0.261038	-0.747414	-0.660712	-0.468289	-0.0353058	0.000660926	0.00407092	0.41065	0.311039	0.742671	0.0535816	0.412502	0.00520191	0.0193363	0.124676	0.913259
Maker00002209	black	154.955	0.410006	0.473749	0.725224	0.297288	0.23505	-0.182125	-0.0709317	-0.801098	-0.61819	-0.733327	-0.104979	0.185591	0.11975	0.00760644	0.348031	0.462104	0.571041	0.826607	0.0017369	0.0321526	0.00664836	0.745412
Maker00002219	black	372.23	0.747809	0.795741	0.572181	-0.0582791	-0.0153699	-0.529143	0.0308563	-0.905528	-0.821564	-0.757557	0.0199711	0.00516506	0.00196465	0.0518903	0.857226	0.962187	0.0768902	0.924161	5.04802e-05	0.00104697	0.00431774	0.950879
Maker00002245	black	14.8919	0.283645	0.248797	0.4302	0.202456	0.239847	-0.0437717	0.0846979	-0.500931	-0.306603	-0.382793	0.244597	0.37163	0.435526	0.162733	0.528013	0.452745	0.892555	0.793545	0.0971316	0.332394	0.219392	0.443566
Maker00002325	black	113.54	-0.633379	-0.619037	-0.396602	0.0935182	0.0143812	0.421407	-0.104975	0.709607	0.607673	0.53391	0.0757582	0.0270294	0.0318498	0.201808	0.77252	0.964619	0.172455	0.745422	0.00974042	0.0360851	0.0737813	0.814983
Maker00002350	black	6.22507	-0.316392	-0.254578	-0.188949	0.0240472	-0.0594748	0.152722	-0.141073	0.349204	0.239074	0.203003	-0.0830639	0.316377	0.424575	0.556444	0.940867	0.854324	0.635605	0.661876	0.265891	0.454246	0.526874	0.797454
Maker00002392	black	40.074	0.241105	0.266166	0.584091	0.31059	0.285824	-0.0376366	-0.0338249	-0.589547	-0.3733	-0.521267	-0.529358	0.450305	0.403041	0.0461315	0.325818	0.367805	0.907553	0.916886	0.0436502	0.231999	0.0822205	0.0767478
Maker00002411	black	567.74	-0.725831	-0.634486	-0.693532	-0.131786	-0.282671	0.294803	-0.229429	0.987112	0.677823	0.700083	0.0395081	0.00753135	0.0266808	0.0123729	0.683077	0.373346	0.352269	0.473185	2.74021e-09	0.0154219	0.0112436	0.902975
Maker00002420	black	185.474	-0.720559	-0.634295	-0.4124	0.109163	-0.0650162	0.404352	-0.243452	0.771336	0.603918	0.506648	-0.221598	0.008203	0.0267409	0.182782	0.73558	0.840898	0.19233	0.445771	0.00330474	0.0375689	0.0927691	0.488825
Maker00002442	black	32.3337	-0.274841	-0.20849	-0.573183	-0.330342	-0.371682	-0.0428015	-0.110116	0.592759	0.307159	0.442999	-0.218189	0.387287	0.515516	0.0513876	0.294307	0.234189	0.894925	0.733346	0.0422343	0.331471	0.149216	0.495707
Maker00002444	black	593.378	-0.816543	-0.687546	-0.595026	-0.00856559	-0.218783	0.367148	-0.310671	0.976626	0.678603	0.637739	-0.0205486	0.00119205	0.0134766	0.0412551	0.978923	0.494505	0.240394	0.325685	5.28339e-08	0.0152586	0.0256751	0.94946
Maker00002483	black	24.8216	0.32735	0.304421	0.450804	0.166107	0.198082	-0.0936116	0.0786043	-0.532639	-0.380585	-0.419696	0.617004	0.298967	0.336021	0.141338	0.60589	0.53715	0.772298	0.808145	0.0746012	0.222287	0.174388	0.0325798
Maker00002487	black	446.388	-0.643687	-0.580463	-0.724536	-0.204788	-0.306299	0.237392	-0.172828	0.955155	0.657446	0.712491	-0.0885508	0.0239074	0.0478351	0.00769229	0.523167	0.332897	0.457523	0.59117	1.3246e-06	0.020159	0.00931626	0.784344
Maker00002535	black	239.667	-0.283684	-0.389742	-0.911475	-0.51766	-0.378097	0.0439126	0.165644	0.840365	0.619467	0.839193	-0.209202	0.371561	0.210431	3.68471e-05	0.0847433	0.225575	0.892211	0.606911	0.000620441	0.0316969	0.000642225	0.514051
Maker00002549	black	251.541	0.419042	0.431218	0.85437	0.426377	0.40996	-0.0733619	0.00747478	-0.894245	-0.600148	-0.772634	0.109372	0.17513	0.161631	0.000401857	0.166916	0.185645	0.82075	0.981606	8.70221e-05	0.0391018	0.00321964	0.735089
Maker00002558	black	508.36	0.731164	0.531681	0.619267	0.126283	0.388249	-0.19125	0.403959	-0.943748	-0.529461	-0.548909	-0.0968501	0.00689464	0.0752241	0.0317679	0.69574	0.212338	0.551556	0.192803	4.03442e-06	0.0766797	0.0645639	0.764614
Maker00002596	black	225.181	0.539231	0.465243	0.772129	0.313964	0.404553	-0.115307	0.163468	-0.916692	-0.573234	-0.685289	0.0581821	0.0704143	0.127481	0.00325257	0.32031	0.192087	0.721207	0.611709	2.74415e-05	0.051362	0.0139109	0.857462
Maker00002623	black	291.583	-0.511597	-0.232445	-0.656225	-0.357917	-0.645682	-0.134135	-0.487382	0.828572	0.27016	0.402585	-0.0743437	0.0891017	0.467224	0.020473	0.253323	0.0233348	0.677693	0.108013	0.000867701	0.395749	0.194466	0.818386
Maker00002780	black	462.295	-0.773952	-0.664366	-0.579237	-0.0116311	-0.197351	0.362295	-0.271184	0.936918	0.664207	0.627939	0.0339227	0.0031349	0.0184455	0.0484209	0.971382	0.538684	0.247142	0.39389	7.07246e-06	0.0184837	0.0287909	0.916646
Maker00002788	black	270.637	0.508609	0.189185	0.626659	0.357696	0.68146	0.172933	0.550443	-0.805196	-0.214634	-0.34467	0.153234	0.0913041	0.555942	0.0292172	0.253638	0.0146715	0.590943	0.0636683	0.00157679	0.502926	0.272572	0.634461
Maker00002799	black	22.413	-0.400472	-0.267602	-0.312865	-0.0716741	-0.20915	0.0894376	-0.245607	0.498343	0.263665	0.276989	-0.132287	0.197039	0.400411	0.322098	0.824817	0.514157	0.78223	0.441627	0.0991509	0.407641	0.383437	0.681927
Maker00002829	black	298.742	0.369445	0.385367	0.923588	0.51459	0.476835	-0.00893248	-0.0120793	-0.911869	-0.584051	-0.799281	0.0784877	0.237238	0.216047	1.80278e-05	0.0869317	0.117023	0.97802	0.970279	3.60589e-05	0.0461501	0.00181173	0.808424
Maker00002895	black	300.157	0.521254	0.351368	0.721112	0.343074	0.516663	0.00545015	0.313531	-0.870378	-0.438656	-0.558873	0.308746	0.0822294	0.262736	0.00813049	0.274946	0.0854501	0.986588	0.321014	0.000230903	0.153719	0.058901	0.32885
Maker00002945	black	428.615	-0.676404	-0.574252	-0.678026	-0.157568	-0.307003	0.245125	-0.235538	0.938366	0.621697	0.657661	-0.0845578	0.0157222	0.0508547	0.0153792	0.624788	0.33173	0.442552	0.461148	6.31246e-06	0.0309124	0.0201041	0.79388
Maker00002984	black	13.0581	0.197797	0.00626407	0.380316	0.292727	0.45886	0.190801	0.297705	-0.408481	-0.0436121	-0.17225	0.146828	0.537748	0.984585	0.222641	0.35583	0.133492	0.552509	0.347323	0.187394	0.892945	0.592431	0.648852
Maker00003047	black	228.201	-0.388083	-0.471531	-0.835748	-0.384312	-0.307151	0.150983	0.107353	0.856043	0.646301	0.806628	0.0906334	0.212551	0.121735	0.000709675	0.217414	0.331484	0.639503	0.73983	0.000380421	0.0231593	0.0015236	0.779382
Maker00003052	black	91.7055	-0.55223	-0.404832	-0.408122	-0.0391034	-0.243659	0.159655	-0.306231	0.673567	0.388791	0.371401	0.12076	0.0626366	0.191752	0.187819	0.903965	0.445371	0.62015	0.33301	0.0163353	0.211645	0.234571	0.708521
Maker00003163	black	293.96	0.560524	0.710003	0.745847	0.152804	0.0471239	-0.425482	-0.174416	-0.902373	-0.846595	-0.887599	-0.0174399	0.0579973	0.00968138	0.00534975	0.635421	0.884374	0.167905	0.587713	5.91688e-05	0.000514099	0.00011667	0.957099
Maker00003197	black	243.427	0.664131	0.35211	0.459481	0.10374	0.459407	-0.0444722	0.571439	-0.787763	-0.309871	-0.313187	0.170952	0.0185019	0.26166	0.1329	0.748329	0.132971	0.890845	0.0522651	0.00234542	0.326999	0.321574	0.595266
Maker00003202	black	300.029	0.480261	0.553581	0.829007	0.317834	0.256125	-0.22961	-0.0821363	-0.9122	-0.71692	-0.839209	-0.0397908	0.114044	0.0618637	0.000857405	0.314055	0.421669	0.472827	0.799675	3.54069e-05	0.00869206	0.00064192	0.902284
Maker00003206	black	47.6546	-0.372598	-0.212702	-0.427826	-0.185051	-0.386509	-0.0269936	-0.295505	0.574726	0.220151	0.29081	0.495348	0.232948	0.506871	0.165324	0.564764	0.214573	0.933635	0.351069	0.0506195	0.491741	0.359135	0.101522
Maker00003227	black	353.581	-0.491414	-0.352811	-0.790936	-0.406859	-0.546289	-0.0213089	-0.256195	0.906135	0.455931	0.616139	0.00869902	0.104694	0.260646	0.0021878	0.189323	0.0661132	0.947592	0.421538	4.89317e-05	0.136311	0.032894	0.978594
Maker00003246	black	258.061	-0.558512	-0.66438	-0.725281	-0.165004	-0.101797	0.372111	0.106361	0.892261	0.785189	0.834768	0.108839	0.0591003	0.018442	0.00759943	0.60832	0.752912	0.233607	0.74216	9.51667e-05	0.00247952	0.000729821	0.73634
Maker00003381	black	252.574	-0.515878	-0.631847	-0.765412	-0.221093	-0.145122	0.331404	0.126037	0.886295	0.763572	0.842458	0.0382703	0.0860087	0.0275176	0.00371518	0.489843	0.652704	0.292665	0.696307	0.000123314	0.00385021	0.000582976	0.906003
Maker00003449	black	451.675	-0.78238	-0.85477	-0.591377	0.0839005	0.0659308	0.589695	0.00728169	0.936541	0.888394	0.809076	-0.123892	0.00263251	0.000396644	0.0428396	0.795452	0.838685	0.0435844	0.982081	7.28165e-06	0.000112755	0.00143586	0.701263
Maker00003660	black	184.36	0.536341	0.560169	0.708133	0.207123	0.207212	-0.266872	0.00832975	-0.85587	-0.67241	-0.738676	0.233753	0.0722291	0.0581913	0.00996266	0.518337	0.518153	0.401747	0.979503	0.000382592	0.0165904	0.00606756	0.46465
Maker00003667	black	20.0695	-0.195637	-0.0155787	-0.56461	-0.444285	-0.582705	-0.264294	-0.284957	0.545174	0.115944	0.293106	-0.362146	0.542289	0.961674	0.0558027	0.147899	0.0467773	0.406482	0.369325	0.0667803	0.719723	0.355178	0.24735
Maker00003681	black	15.1132	-0.373107	-0.296842	-0.248144	0.0123464	-0.107861	0.157777	-0.160052	0.442306	0.279761	0.263963	0.510152	0.232259	0.34879	0.43677	0.969622	0.738635	0.624324	0.619268	0.149928	0.378497	0.407091	0.0901619
Maker00003716	black	123.483	-0.745459	-0.642171	-0.271365	0.230073	0.0190319	0.456964	-0.287305	0.694193	0.555927	0.405252	-0.0118812	0.00538686	0.0243494	0.393561	0.47191	0.953186	0.135312	0.365219	0.0122553	0.060538	0.191247	0.970767
Maker00003731	black	363.991	0.555011	0.703567	0.800529	0.203722	0.0909569	-0.397933	-0.180106	-0.936785	-0.855654	-0.922033	0.00939827	0.0610531	0.010675	0.00176008	0.525381	0.778612	0.20016	0.575389	7.14531e-06	0.000385328	1.9884e-05	0.976874
Maker00003778	black	568.622	-0.76125	-0.643632	-0.647658	-0.0868793	-0.270115	0.306577	-0.281991	0.977184	0.664269	0.659925	-0.109017	0.00402594	0.0239233	0.0227775	0.788333	0.395831	0.332435	0.374546	4.68616e-08	0.0184686	0.0195323	0.735922
Maker00003804	black	198.886	0.490993	0.583678	0.729951	0.226231	0.153683	-0.298745	-0.103927	-0.84713	-0.715127	-0.796993	0.0195215	0.105037	0.0463233	0.00703575	0.479544	0.633455	0.34556	0.747891	0.000505675	0.0089409	0.00190948	0.951983
Maker00003810	black	20.3261	0.248219	0.206158	0.471354	0.263343	0.284197	0.0101549	0.0910677	-0.500945	-0.29846	-0.389715	0.631234	0.436627	0.52033	0.121895	0.408236	0.37066	0.975013	0.778348	0.0971204	0.346043	0.210465	0.0277146
Maker00003812	black	314.319	0.847012	0.756366	0.391712	-0.203179	-0.00360824	-0.51646	0.271975	-0.843735	-0.696225	-0.55111	0.238491	0.000507538	0.00441515	0.207933	0.526509	0.991121	0.085594	0.392456	0.000560995	0.0118989	0.063282	0.45538
Maker00003830	black	225.098	-0.464366	-0.479976	-0.791765	-0.333127	-0.335026	0.150881	-0.0137267	0.882738	0.612926	0.746533	0.236643	0.128296	0.11429	0.00214796	0.290008	0.287097	0.639734	0.966228	0.000142962	0.0340803	0.00528467	0.458985
Maker00003833	black	198.562	-0.547864	-0.725228	-0.661736	-0.0781149	0.0432514	0.477907	0.212934	0.832337	0.844292	0.854865	0.0478428	0.0651788	0.00760593	0.0190835	0.80932	0.893826	0.116085	0.506398	0.000781727	0.000551625	0.000395425	0.88262
Maker00003862	black	291.369	-0.421358	-0.282775	-0.814875	-0.474071	-0.597038	-0.095571	-0.243598	0.875356	0.412055	0.603424	-0.0877672	0.17251	0.373162	0.00124353	0.119464	0.0403993	0.767647	0.445489	0.000191507	0.183186	0.0377673	0.786213
Maker00003884	black	292.662	0.502742	0.226343	0.667165	0.371987	0.653373	0.137206	0.478339	-0.830728	-0.267137	-0.409449	0.0146625	0.0957352	0.479322	0.0177836	0.233775	0.0212205	0.670677	0.115709	0.000817628	0.401262	0.186248	0.963927
Maker00003910	black	301.496	-0.608929	-0.648912	-0.751176	-0.188367	-0.190468	0.325473	-0.00194463	0.942802	0.754877	0.809391	-0.0527665	0.0355984	0.0224291	0.00485937	0.557684	0.553216	0.30191	0.995214	4.37809e-06	0.00453931	0.00142486	0.870626
Maker00003964	black	427.397	-0.529574	-0.346671	-0.781559	-0.397412	-0.584282	-0.0391286	-0.332229	0.928114	0.436604	0.587932	-0.0132015	0.0766051	0.269612	0.00267856	0.200804	0.0460427	0.903903	0.291391	1.33881e-05	0.155877	0.0443747	0.96752
Maker00004021	black	222.145	-0.600018	-0.291434	-0.498799	-0.175835	-0.521988	-0.0197226	-0.549431	0.774867	0.260257	0.311169	0.1104	0.0391555	0.358056	0.0987926	0.584631	0.0817219	0.951489	0.0642583	0.00307707	0.413953	0.324868	0.73268
Maker00004035	black	11.6527	0.373703	0.246431	0.226457	-0.0102573	0.149824	-0.112861	0.231631	-0.411023	-0.223729	-0.203406	-0.0377481	0.231455	0.440046	0.479093	0.974761	0.642107	0.72692	0.46883	0.184395	0.484547	0.526036	0.907281
Maker00004060	black	243.185	-0.456144	-0.605232	-0.774583	-0.256098	-0.129467	0.313623	0.191512	0.859221	0.761764	0.859692	0.133702	0.136105	0.0370447	0.00309492	0.421719	0.688403	0.320864	0.551001	0.000342153	0.00398653	0.00033675	0.678685
Maker00004126	black	70.6013	0.492218	0.304599	0.396906	0.106069	0.317421	-0.0603158	0.354625	-0.615634	-0.304536	-0.315472	0.498507	0.10404	0.335725	0.20143	0.742847	0.314719	0.852284	0.25803	0.0330786	0.335829	0.317864	0.0990216
Maker00004322	black	44.8067	-0.287716	-0.231327	-0.622036	-0.356125	-0.401336	-0.04057	-0.110387	0.640956	0.335631	0.477864	-0.108717	0.364503	0.46943	0.0307945	0.255879	0.195984	0.900379	0.732709	0.0247078	0.286174	0.116123	0.736625
Maker00004331	black	360.823	-0.559164	-0.261442	-0.657946	-0.337222	-0.64735	-0.11194	-0.524494	0.862695	0.290089	0.407805	-0.100674	0.0587413	0.411753	0.0200314	0.283752	0.0228637	0.729075	0.0800069	0.000303817	0.360383	0.188196	0.755565
Maker00004347	black	504.665	-0.796917	-0.640986	-0.558051	-0.00510703	-0.247184	0.327761	-0.352828	0.940469	0.612417	0.574908	0.132808	0.00191283	0.0246989	0.0593545	0.987432	0.438605	0.298324	0.26062	5.3257e-06	0.034271	0.0505294	0.680734
Maker00004464	black	392.444	-0.717025	-0.779552	-0.630489	-0.00289776	-0.011764	0.499837	0.00681624	0.923258	0.835015	0.799331	-0.134744	0.00867769	0.00279368	0.0279554	0.992869	0.971055	0.0979813	0.983227	1.84099e-05	0.000724702	0.00180968	0.676302
Maker00004471	black	302.41	-0.735561	-0.450646	-0.442417	-0.0191803	-0.380481	0.15584	-0.550001	0.825507	0.380324	0.347685	0.190518	0.00640089	0.141494	0.149814	0.952822	0.222423	0.628637	0.0639254	0.000942918	0.22263	0.268119	0.553109
Maker00004504	black	289.161	0.6212	0.500374	0.610002	0.158192	0.318308	-0.182346	0.264956	-0.861571	-0.533437	-0.569059	0.0725354	0.0310862	0.0975636	0.0351863	0.623399	0.313295	0.570566	0.405263	0.000315836	0.074086	0.0534797	0.822741
Maker00004713	black	19.1921	0.380991	0.190988	0.222885	0.0266929	0.262517	-0.0343422	0.34802	-0.428602	-0.133483	-0.132485	-0.387762	0.221752	0.552111	0.486239	0.934373	0.409762	0.915619	0.267627	0.164473	0.679186	0.681474	0.212962
Maker00004802	black	273.806	-0.814828	-0.870242	-0.399146	0.267345	0.198012	0.676441	-0.0371005	0.824209	0.836717	0.674585	0.175907	0.00124501	0.000232069	0.198666	0.400881	0.537297	0.0157142	0.908865	0.000976239	0.00069017	0.0161133	0.584475
Maker00004841	black	361.119	-0.813101	-0.788721	-0.476782	0.156571	0.0197053	0.543081	-0.155776	0.883471	0.763847	0.650362	0.155195	0.00130013	0.00229696	0.11707	0.627008	0.951532	0.0680445	0.628781	0.000138727	0.00382984	0.0220309	0.630078
Maker00004854	black	17.2292	0.192223	0.129821	0.451871	0.292521	0.305621	0.0725504	0.0990484	-0.454463	-0.237962	-0.342796	0.574359	0.549495	0.687589	0.140282	0.356184	0.334023	0.822705	0.759409	0.137739	0.456411	0.27536	0.0508014
Maker00004885	black	385.319	-0.750138	-0.732412	-0.56561	0.0318966	-0.076412	0.452925	-0.129391	0.908854	0.739964	0.692863	0.17838	0.00495211	0.00675167	0.0552744	0.921611	0.813411	0.139243	0.688579	4.24426e-05	0.00593355	0.0124929	0.579116
Maker00004920	black	142.464	-0.260056	-0.389007	-0.805281	-0.426225	-0.282104	0.0933487	0.194253	0.754619	0.585192	0.769135	0.184686	0.414326	0.211369	0.00157358	0.167084	0.374347	0.772923	0.545204	0.00456108	0.0456229	0.00345303	0.565546
Maker00004953	black	527.487	-0.716025	-0.519728	-0.647971	-0.161916	-0.411094	0.169455	-0.394435	0.953968	0.531453	0.566516	0.0205771	0.00881565	0.0832903	0.0226903	0.615139	0.184312	0.598542	0.204508	1.50646e-06	0.0753725	0.0547992	0.94939
Maker00004986	black	251.536	0.365397	0.51843	0.852676	0.376484	0.223255	-0.201022	-0.21804	-0.849528	-0.724352	-0.87453	0.0944464	0.242815	0.0842	0.000424513	0.227723	0.485497	0.531001	0.496008	0.000469232	0.00771536	0.000197651	0.770316
Maker00004993	black	274.009	0.698395	0.791191	0.556612	-0.0660833	-0.0874337	-0.554281	-0.0573398	-0.857998	-0.834997	-0.769809	0.0321821	0.0115269	0.00217547	0.0601544	0.838316	0.787009	0.0614661	0.859507	0.000356512	0.000725084	0.0034071	0.920911
Maker00005021	black	276.332	0.304498	0.392969	0.928266	0.518116	0.407448	-0.0415814	-0.135974	-0.870587	-0.615496	-0.838756	-0.0939028	0.335894	0.206348	1.32508e-05	0.0844216	0.188621	0.897906	0.67349	0.000229133	0.0331292	0.000650498	0.771607
Maker00005023	black	185.038	-0.593831	-0.635375	-0.65914	-0.121057	-0.133986	0.345476	-0.00655289	0.867358	0.713995	0.740953	0.0184753	0.0417692	0.0264031	0.0197292	0.707831	0.678034	0.271377	0.983875	0.000257724	0.00910066	0.00583224	0.954554
Maker00005030	black	341.395	-0.801238	-0.664822	-0.456539	0.0964963	-0.133616	0.397447	-0.331668	0.867737	0.618815	0.52728	0.0185793	0.00173123	0.0183365	0.135723	0.765452	0.678882	0.200761	0.292257	0.00025423	0.0319291	0.0781289	0.954299
Maker00005032	black	160.84	-0.661407	-0.416771	-0.392741	-0.00303614	-0.326849	0.146228	-0.483831	0.734003	0.356465	0.315143	0.0106782	0.0191647	0.177724	0.206634	0.992528	0.29975	0.650207	0.110993	0.00657274	0.255392	0.318398	0.973726
Maker00005038	black	371.014	-0.440794	-0.499109	-0.912972	-0.431971	-0.366094	0.134644	0.0658889	0.947681	0.68983	0.863282	-0.107204	0.151492	0.0985502	3.39229e-05	0.160818	0.24185	0.67653	0.838786	2.82686e-06	0.0130473	0.000297684	0.740179
Maker00005088	black	425.554	0.618809	0.519207	0.727708	0.244937	0.375854	-0.169732	0.221816	-0.941609	-0.589496	-0.667922	0.0575039	0.0319313	0.0836549	0.00730241	0.442912	0.228565	0.597933	0.488386	4.8443e-06	0.0436727	0.0176076	0.859108
Maker00005110	black	288.756	0.601006	0.722036	0.719087	0.117672	0.0497203	-0.438834	-0.123222	-0.913354	-0.833452	-0.858953	-0.142897	0.038749	0.0080105	0.00839833	0.715696	0.878044	0.153533	0.702814	3.32058e-05	0.000757572	0.000345265	0.657739
Maker00005129	black	253.686	-0.540071	-0.649811	-0.736447	-0.179286	-0.103678	0.368721	0.124404	0.884547	0.777267	0.838005	0.161514	0.0698927	0.0221815	0.00630468	0.577158	0.748478	0.238231	0.700079	0.000132688	0.00292929	0.000664886	0.616028
Maker00005169	black	263.711	-0.733249	-0.650922	-0.489268	0.0486426	-0.116919	0.390606	-0.230978	0.836052	0.635094	0.575572	-0.141444	0.00665714	0.0218784	0.106452	0.88067	0.717449	0.209333	0.470119	0.000703502	0.0264908	0.0502022	0.661034
Maker00005379	black	148.847	0.451195	0.424781	0.661418	0.256001	0.307017	-0.130365	0.086585	-0.785018	-0.527131	-0.619654	-0.183726	0.14095	0.168682	0.0191619	0.421901	0.331706	0.686338	0.789035	0.00248865	0.0782283	0.0316305	0.567602
Maker00005408	black	405.763	-0.608532	-0.513884	-0.735061	-0.254794	-0.371581	0.165794	-0.209683	0.934736	0.594791	0.674428	-0.245643	0.0357517	0.0874399	0.00645563	0.42417	0.234326	0.606579	0.513062	8.35188e-06	0.0413559	0.0161474	0.441556
Maker00005409	black	301.845	-0.509519	-0.595621	-0.814497	-0.283923	-0.212843	0.273589	0.0919119	0.915809	0.749637	0.85061	-0.19708	0.0906296	0.0410009	0.00125543	0.37114	0.506583	0.389542	0.776339	2.88836e-05	0.00499737	0.000453465	0.539254
Maker00005442	black	221.271	-0.56667	-0.280286	-0.529604	-0.217975	-0.533394	-0.0445235	-0.512554	0.779844	0.269387	0.337243	0.123318	0.0547183	0.377565	0.0765851	0.49614	0.0741133	0.89072	0.0884041	0.0027767	0.397154	0.28372	0.702592
Maker00005571	black	242.107	0.445801	0.16273	0.660129	0.411313	0.690888	0.203188	0.481638	-0.793394	-0.212892	-0.374509	-0.0492112	0.146356	0.613338	0.0194814	0.184054	0.0128517	0.526491	0.11286	0.00207134	0.506482	0.23037	0.879285
Maker00005658	black	266.007	0.628572	0.708567	0.638681	0.0581189	0.0375708	-0.432663	-0.044129	-0.865669	-0.791693	-0.777886	0.344554	0.028582	0.00989679	0.0253891	0.857615	0.907714	0.160074	0.891683	0.000273744	0.00215142	0.00289206	0.272744
Maker00005667	black	466.42	0.747345	0.763076	0.64172	0.0134609	0.0661617	-0.473445	0.0650907	-0.954718	-0.812122	-0.780086	0.0613003	0.00520834	0.00388725	0.0244817	0.966882	0.838127	0.120021	0.840717	1.38935e-06	0.00133219	0.00276268	0.849897
Maker00005698	black	136.478	-0.603107	-0.390438	-0.409272	-0.0453539	-0.322504	0.138738	-0.41286	0.709526	0.342657	0.33866	0.291084	0.037895	0.209546	0.186458	0.888692	0.306598	0.667186	0.182246	0.00975252	0.275569	0.281574	0.358661
Maker00005810	black	45.6872	-0.339548	-0.306416	-0.579479	-0.275422	-0.298603	0.0506862	-0.0715243	0.641321	0.417596	0.520703	-0.333048	0.280233	0.332704	0.0483049	0.386245	0.345801	0.875691	0.825178	0.0245996	0.176779	0.0826112	0.29013
Maker00005831	black	243.762	0.678885	0.747669	0.546366	-0.050582	-0.0428443	-0.515922	-0.0232826	-0.842298	-0.779771	-0.729633	-0.224212	0.0151999	0.00517809	0.0660675	0.875944	0.89482	0.0859772	0.942744	0.000585787	0.00278095	0.0070731	0.483578
Maker00005873	black	483.677	-0.911788	-0.847501	-0.435034	0.230809	0.0460155	0.598909	-0.235607	0.917948	0.787619	0.633236	-0.0322278	3.6219e-05	0.000499908	0.15754	0.470453	0.887078	0.0396151	0.461013	2.54897e-05	0.00235276	0.0270748	0.920799
Maker00005906	black	414.128	0.838911	0.840025	0.483085	-0.176177	-0.0690711	-0.595121	0.11828	-0.904633	-0.816527	-0.694505	-0.104232	0.000647546	0.000626701	0.111626	0.583888	0.831097	0.0412146	0.714282	5.2836e-05	0.00119254	0.0122001	0.747171
Maker00005912	black	342.564	-0.376147	-0.525139	-0.918251	-0.430187	-0.271254	0.18626	0.215405	0.90324	0.743719	0.920953	-0.108787	0.228174	0.0795694	2.50354e-05	0.162748	0.393762	0.562177	0.501356	5.6674e-05	0.00555566	2.12612e-05	0.736462
Maker00005921	black	210.388	0.400079	0.327974	0.787848	0.42962	0.482811	0.0140258	0.132064	-0.83974	-0.463751	-0.641317	-0.00454266	0.197521	0.297991	0.00234108	0.163364	0.11186	0.965492	0.682438	0.000631981	0.12887	0.0246009	0.988821
Maker00005922	black	448.322	0.723195	0.66321	0.633519	0.0665557	0.19203	-0.355794	0.181725	-0.943106	-0.690845	-0.686904	-0.163703	0.00786178	0.018724	0.0269854	0.837174	0.549904	0.256352	0.571901	4.2654e-06	0.0128598	0.013599	0.611189
Maker00005938	black	419.556	-0.661846	-0.473035	-0.652908	-0.201166	-0.422097	0.123535	-0.371808	0.915927	0.509062	0.556347	-0.31316	0.0190566	0.120386	0.0213442	0.530701	0.171679	0.702089	0.234018	2.86875e-05	0.090968	0.0603025	0.321618
Maker00006082	black	49.2441	-0.216581	-0.302075	-0.661356	-0.355196	-0.252733	0.0520166	0.134346	0.610425	0.472548	0.621486	-0.254977	0.498966	0.339946	0.0191772	0.25721	0.428055	0.872451	0.677211	0.0350246	0.120822	0.0309862	0.423825
Maker00006089	black	570.505	-0.824006	-0.649493	-0.564883	-0.00342286	-0.258858	0.326934	-0.384346	0.961151	0.623715	0.57779	-0.0788683	0.000981543	0.0222688	0.0556581	0.991577	0.416556	0.299617	0.21737	6.52844e-07	0.0302148	0.0491187	0.807511
Maker00006093	black	366.797	0.787837	0.789183	0.522607	-0.107137	-0.0211713	-0.533568	0.107452	-0.889319	-0.796704	-0.699324	0.340671	0.00234165	0.00227383	0.0812959	0.740336	0.94793	0.0740013	0.739597	0.000108336	0.00192214	0.0113703	0.278543
Maker00006118	black	553.543	-0.77695	-0.746978	-0.644298	-0.0202277	-0.125695	0.438582	-0.144574	0.980154	0.779767	0.747997	-0.0191692	0.00294851	0.00524274	0.023731	0.950248	0.697097	0.153797	0.653943	2.3455e-08	0.00278119	0.00514761	0.952849
Maker00006126	black	187.721	-0.497909	-0.42615	-0.672988	-0.258443	-0.346226	0.114557	-0.157532	0.813263	0.513045	0.600664	-0.195567	0.0994919	0.167167	0.0164626	0.417331	0.270268	0.722957	0.624868	0.00129488	0.0880473	0.0388892	0.542435
Maker00006145	black	476.795	-0.840687	-0.626362	-0.484478	0.0526047	-0.248347	0.320085	-0.452398	0.916064	0.569541	0.495441	-0.122538	0.000614569	0.0293169	0.110446	0.87102	0.436384	0.310449	0.139762	2.84606e-05	0.0532321	0.101448	0.704399
Maker00006230	black	226.47	0.582854	0.515548	0.612981	0.146256	0.257231	-0.226173	0.172553	-0.836251	-0.561284	-0.597532	-0.19291	0.0467075	0.0862448	0.0340599	0.650142	0.419597	0.47966	0.59177	0.000699489	0.0575847	0.0401914	0.548042
Maker00006253	black	280.34	-0.571099	-0.356521	-0.621024	-0.247982	-0.493469	0.0203378	-0.404266	0.842781	0.383305	0.461021	0.0827199	0.0524375	0.255313	0.0311477	0.43708	0.103029	0.949978	0.192433	0.000577357	0.218725	0.131437	0.798277
Maker00006263	black	473.771	-0.741348	-0.503503	-0.584627	-0.114494	-0.404744	0.164898	-0.463228	0.924158	0.491823	0.499832	-0.134406	0.00579214	0.0951521	0.0458835	0.723105	0.191857	0.608553	0.12936	1.73817e-05	0.104361	0.0979853	0.677075
Maker00006265	black	147.635	0.777832	0.618067	0.271474	-0.211368	0.0383934	-0.414589	0.366767	-0.715597	-0.524594	-0.384095	0.220104	0.00289534	0.0321968	0.393364	0.509603	0.905702	0.180238	0.240919	0.00887512	0.0799388	0.217696	0.491835
Maker00006461	black	305.581	-0.691985	-0.62798	-0.564108	-0.0345342	-0.175809	0.344068	-0.19841	0.870916	0.63788	0.61825	0.0876416	0.0126515	0.0287775	0.0560692	0.915148	0.584687	0.273465	0.536463	0.000226368	0.0256321	0.0321309	0.786513
Maker00006502	black	265.633	0.829795	0.832077	0.372163	-0.26072	-0.150096	-0.62268	0.125159	-0.811124	-0.785463	-0.617093	0.261649	0.000838996	0.000787433	0.233536	0.413092	0.641495	0.0305712	0.698334	0.00136549	0.00246498	0.0325477	0.411368
Maker00006679	black	24.5239	-0.348103	-0.261111	-0.475915	-0.216296	-0.322274	0.0156333	-0.178999	0.590891	0.304217	0.38302	0.193853	0.267504	0.412366	0.117832	0.499545	0.306963	0.96154	0.577779	0.0430537	0.336361	0.219096	0.54605
Maker00006799	black	47.2754	0.152884	0.267703	0.675452	0.396669	0.252446	-0.0202072	-0.183692	-0.572016	-0.465715	-0.6267	0.539569	0.635243	0.400226	0.0159259	0.201724	0.428599	0.950298	0.567675	0.0519733	0.127044	0.0292036	0.0702038
Maker00006835	black	108.472	-0.617741	-0.623131	-0.411629	0.0864082	0.00636526	0.426833	-0.0831581	0.708372	0.613678	0.546098	0.210316	0.0323137	0.0304155	0.183684	0.789457	0.984336	0.166414	0.797228	0.00992635	0.0337998	0.0662271	0.51176
Maker00006852	black	228.065	-0.456473	-0.469884	-0.805619	-0.359493	-0.35923	0.128836	-0.0196326	0.886985	0.609873	0.753636	0.0678099	0.135787	0.123224	0.00156093	0.251088	0.251459	0.689857	0.95171	0.000119763	0.0352355	0.0046448	0.834143
Maker00006865	black	140.368	-0.635742	-0.716696	-0.457815	0.0966469	0.0965648	0.515835	0.0370267	0.749385	0.736772	0.662646	0.100322	0.0262891	0.00872291	0.134494	0.765095	0.76529	0.0860399	0.909046	0.00502028	0.00626971	0.018861	0.756396
Maker00006976	black	320.053	0.47636	0.46686	0.87649	0.413535	0.426565	-0.0946717	0.0506279	-0.948232	-0.623559	-0.787348	0.0554255	0.11744	0.125987	0.000183313	0.18146	0.16671	0.769781	0.875833	2.6837e-06	0.0302683	0.00236668	0.864158
Maker00006993	black	498.67	-0.631932	-0.42935	-0.717382	-0.282122	-0.51295	0.0551522	-0.385967	0.948223	0.477938	0.568915	-0.0677835	0.0274902	0.163658	0.00862879	0.374315	0.088116	0.864823	0.215271	2.68585e-06	0.116059	0.0535535	0.834207
Maker00006997	black	484.202	-0.573904	-0.487607	-0.816064	-0.339585	-0.442778	0.112622	-0.18772	0.974191	0.598357	0.721762	-0.0641854	0.0510274	0.107826	0.00120667	0.280177	0.149443	0.727477	0.559061	8.63585e-08	0.0398453	0.00804595	0.842908
Maker00007003	black	297.146	-0.407757	-0.509453	-0.872776	-0.400552	-0.287002	0.1777	0.138063	0.896703	0.701626	0.864732	-0.0554057	0.188253	0.0906782	0.000211205	0.196942	0.365747	0.580587	0.668724	7.76982e-05	0.010989	0.000282956	0.864207
Maker00007004	black	281.952	0.498736	0.268631	0.691623	0.366553	0.603177	0.0873464	0.407189	-0.842066	-0.327851	-0.465032	0.0415196	0.0988424	0.398531	0.0127173	0.241214	0.0378668	0.787218	0.18893	0.000589869	0.298183	0.127677	0.898057
Maker00007035	black	366.836	-0.533566	-0.543903	-0.859185	-0.351103	-0.351759	0.17862	-0.028853	0.973259	0.691698	0.822942	-0.103102	0.0740025	0.0675461	0.00034257	0.263122	0.262169	0.578598	0.929073	1.02955e-07	0.0127038	0.00100965	0.749836
Maker00007085	black	92.8104	-0.573356	-0.495452	-0.40991	0.0148068	-0.126324	0.280395	-0.197086	0.685792	0.486354	0.448369	0.269196	0.0513009	0.101439	0.185704	0.963572	0.695646	0.37737	0.539241	0.0138132	0.10887	0.143766	0.397502
Maker00007104	black	297.19	-0.478709	-0.539758	-0.840375	-0.344768	-0.29947	0.196583	0.0542324	0.919875	0.695796	0.831113	-0.0486443	0.115387	0.0700862	0.000620255	0.272426	0.344333	0.540298	0.867059	2.27085e-05	0.0119735	0.000808906	0.880666
Maker00007150	black	574.751	-0.819554	-0.682082	-0.583211	-0.00225006	-0.22017	0.363654	-0.324845	0.968407	0.668801	0.623757	-0.105461	0.00110331	0.0145458	0.0465405	0.994463	0.491702	0.24524	0.302899	2.35059e-07	0.0174048	0.0302005	0.744277
Maker00007350	black	215.723	0.434635	0.543786	0.782825	0.297406	0.205195	-0.244191	-0.137129	-0.849542	-0.692987	-0.815775	-0.179504	0.157965	0.0676168	0.00260784	0.347832	0.522325	0.444347	0.670853	0.000469018	0.0124706	0.00121553	0.576688
Maker00007403	black	167.552	0.470682	0.33132	0.644845	0.291217	0.433715	-0.0186698	0.258022	-0.78039	-0.405411	-0.505674	0.202881	0.122501	0.292794	0.0235738	0.358432	0.158946	0.954076	0.418118	0.00274514	0.191056	0.0935032	0.527127
Maker00007451	black	30.7758	-0.302402	-0.100207	-0.395282	-0.240802	-0.444835	-0.121195	-0.343731	0.503083	0.12456	0.218289	0.109975	0.339398	0.756669	0.20345	0.450892	0.147338	0.707512	0.273966	0.0954738	0.699719	0.495503	0.733676
Maker00007482	black	28.4072	0.444645	0.366142	0.301009	-0.0131304	0.0835717	-0.204957	0.169174	-0.505541	-0.375685	-0.331893	0.503457	0.147532	0.241783	0.341738	0.967694	0.796239	0.522817	0.599156	0.0936038	0.228792	0.291909	0.0951878
Maker00007496	black	135.899	0.268672	0.310684	0.80633	0.468913	0.387094	0.0057271	-0.0713617	-0.759652	-0.509281	-0.704491	0.144985	0.398457	0.325663	0.00153455	0.124107	0.21382	0.985907	0.82557	0.00415031	0.0908053	0.0105279	0.653013
Maker00007501	black	249.865	-0.846589	-0.734106	-0.326204	0.250692	0.0169146	0.51451	-0.304611	0.797073	0.639736	0.482385	-0.0114401	0.000514204	0.00656127	0.300761	0.431922	0.95839	0.0869894	0.335704	0.00190599	0.0250714	0.112222	0.971852
Maker00007511	black	83.953	0.516221	0.369205	0.428098	0.0943623	0.288656	-0.118218	0.309827	-0.660167	-0.3537	-0.365845	0.0697723	0.0857645	0.237567	0.165026	0.770515	0.362867	0.714427	0.32707	0.019472	0.259362	0.242194	0.829404
Maker00007516	black	280.155	-0.450598	-0.622201	-0.816684	-0.279307	-0.121541	0.321701	0.230994	0.874042	0.803119	0.905359	-0.22116	0.141542	0.0307371	0.00118779	0.379304	0.706708	0.307874	0.470088	0.000201355	0.00165644	5.09193e-05	0.489706
Maker00007533	black	138.003	-0.605213	-0.591649	-0.486195	-0.00329878	-0.0745073	0.363342	-0.095325	0.753881	0.610576	0.587916	0.0719072	0.0370523	0.04272	0.109003	0.991882	0.817993	0.245676	0.76823	0.00462381	0.0349669	0.0443817	0.824255
Maker00007539	black	157.749	-0.310927	-0.460924	-0.780284	-0.361734	-0.208895	0.174848	0.218584	0.770287	0.646745	0.801887	0.216512	0.325265	0.131529	0.00275125	0.247928	0.514683	0.586774	0.494907	0.00337483	0.0230338	0.00170512	0.499106
Maker00007573	black	319.105	-0.470955	-0.193455	-0.713623	-0.432369	-0.703759	-0.185318	-0.472914	0.846027	0.25751	0.426311	0.01947	0.122254	0.546889	0.00915368	0.16039	0.0106444	0.564191	0.120495	0.000523169	0.419075	0.166989	0.95211
Maker00007701	black	299.337	0.402653	0.481661	0.880644	0.418969	0.340073	-0.136864	-0.100245	-0.902444	-0.66566	-0.841618	-0.139452	0.194383	0.112841	0.000155621	0.175214	0.279443	0.671458	0.756579	5.89598e-05	0.0181372	0.000597807	0.665561
Maker00007717	black	204.053	-0.773222	-0.600251	-0.329692	0.160122	-0.125638	0.369165	-0.397126	0.762576	0.500271	0.389139	0.245376	0.00318164	0.0390593	0.295317	0.619112	0.697229	0.237622	0.201158	0.00392488	0.0976435	0.2112	0.442069
Maker00007850	black	49.4348	0.46161	0.358763	0.399672	0.0813869	0.22948	-0.128312	0.234384	-0.596092	-0.360293	-0.36507	0.261773	0.130881	0.252121	0.198019	0.80147	0.473083	0.691062	0.463411	0.0408002	0.249957	0.243269	0.411139
Maker00007873	black	277.421	0.659479	0.530368	0.564802	0.0890951	0.282323	-0.229904	0.285571	-0.850436	-0.53499	-0.541637	-0.046344	0.019644	0.0760824	0.055701	0.783047	0.37396	0.472245	0.368249	0.000455968	0.0730887	0.0689267	0.886276
Maker00007901	black	330.431	0.57923	0.712071	0.768897	0.171325	0.0750934	-0.412993	-0.14778	-0.928423	-0.851671	-0.897595	0.162649	0.0484243	0.00937727	0.00346931	0.59445	0.816582	0.182091	0.646707	1.31097e-05	0.000438413	7.4518e-05	0.613517
Maker00008020	black	275.714	-0.592408	-0.607822	-0.75344	-0.215465	-0.235389	0.282239	-0.0392485	0.935458	0.710204	0.776219	-0.0265512	0.0423876	0.036027	0.00466164	0.501234	0.46144	0.374107	0.90361	7.91004e-06	0.00965144	0.00299318	0.93472
Maker00008192	black	538.642	-0.809554	-0.754734	-0.587348	0.0363683	-0.111989	0.456161	-0.19754	0.963653	0.754358	0.696854	0.0903007	0.0014192	0.00455144	0.0446386	0.910658	0.728959	0.136089	0.538288	4.70015e-07	0.00458325	0.0117903	0.780174
Maker00008201	black	487.462	-0.847398	-0.697503	-0.500272	0.0777583	-0.164581	0.401579	-0.356275	0.926756	0.652446	0.567781	-0.16269	0.000501499	0.0116787	0.0976434	0.810176	0.609251	0.195688	0.255664	1.46673e-05	0.0214676	0.0541396	0.613427
Maker00008229	black	371.727	0.695942	0.581071	0.597864	0.0936623	0.266612	-0.266595	0.270186	-0.903196	-0.595943	-0.599518	-0.000496801	0.0119482	0.0475465	0.0400518	0.772178	0.402223	0.402254	0.3957	5.67973e-05	0.0408633	0.0393624	0.998777
Maker00008231	black	245.45	-0.668583	-0.605654	-0.524355	-0.016358	-0.151306	0.337423	-0.191955	0.833961	0.608019	0.581098	0.273165	0.0174551	0.0368778	0.0801014	0.959758	0.638779	0.283446	0.550062	0.00074675	0.0359505	0.0475338	0.390307
Maker00008252	black	248.787	-0.651635	-0.681005	-0.683217	-0.110803	-0.120897	0.383063	-0.0228636	0.918089	0.768691	0.782481	-0.269086	0.0216854	0.0147638	0.0143188	0.731735	0.708203	0.21904	0.943773	2.52767e-05	0.00348348	0.00262687	0.397702
Maker00008272	black	272.284	-0.482198	-0.561899	-0.806262	-0.304144	-0.234242	0.23891	0.0853686	0.897114	0.713779	0.828026	-0.100841	0.112382	0.0572522	0.00153704	0.336483	0.463689	0.454565	0.791941	7.62212e-05	0.00913149	0.000880749	0.755172
Maker00008290	black	583.095	-0.724217	-0.642036	-0.706906	-0.141837	-0.279876	0.295832	-0.215942	0.993149	0.692655	0.716683	-0.0997433	0.00773235	0.0243888	0.0101505	0.660144	0.378292	0.350512	0.500265	1.17471e-10	0.0125304	0.00872471	0.757765
Maker00008309	black	332.116	0.561672	0.700876	0.780668	0.191405	0.0851888	-0.39926	-0.160135	-0.926678	-0.847097	-0.90292	0.134926	0.0573749	0.0111122	0.00272923	0.551228	0.792371	0.198526	0.619084	1.47429e-05	0.000506199	5.75844e-05	0.675884
Maker00008312	black	56.5437	-0.44161	-0.466567	-0.528953	-0.135223	-0.140562	0.242945	-0.00484533	0.678277	0.529099	0.580006	0.194501	0.150647	0.126257	0.0770158	0.675204	0.663038	0.446747	0.988076	0.0153267	0.0769187	0.0480531	0.544681
Maker00008348	black	363.061	0.62472	0.724049	0.764009	0.15253	0.10225	-0.415315	-0.0886969	-0.96041	-0.841186	-0.880906	-0.0525719	0.0298715	0.00775352	0.00381787	0.636037	0.751845	0.1794	0.783996	7.16632e-07	0.000605542	0.000153986	0.871099
Maker00008351	black	275.56	0.604774	0.789094	0.692976	0.0611347	-0.0691122	-0.526464	-0.217816	-0.887014	-0.91068	-0.904849	0.184246	0.0372268	0.00227826	0.0124726	0.850299	0.830998	0.0786754	0.496462	0.000119613	3.84784e-05	5.22599e-05	0.566488
Maker00008356	black	141.496	-0.56522	-0.394261	-0.473241	-0.111434	-0.325563	0.122277	-0.339696	0.730141	0.376433	0.400995	0.124202	0.0554801	0.204726	0.120203	0.730258	0.301768	0.705003	0.28001	0.00701354	0.227791	0.1964	0.700548
Maker00008419	black	348.595	-0.789802	-0.80612	-0.499991	0.133354	0.0578306	0.559058	-0.084777	0.878803	0.802996	0.698216	-0.166207	0.00224316	0.00154231	0.097862	0.679481	0.858315	0.0587993	0.793356	0.000167461	0.00166126	0.0115572	0.605671
Maker00008585	black	52.0963	-0.252143	-0.247538	-0.643524	-0.375812	-0.344437	-0.0167906	-0.0100717	0.626505	0.387991	0.539616	-0.39601	0.429171	0.437929	0.0239547	0.228621	0.272917	0.958695	0.975218	0.0292688	0.212668	0.0701744	0.202543
Maker00008662	black	386.45	0.583071	0.501411	0.739242	0.264009	0.380851	-0.151468	0.19284	-0.928321	-0.581527	-0.670135	-0.0909924	0.0466059	0.0967604	0.0060084	0.407007	0.221937	0.638416	0.548189	1.32014e-05	0.0473313	0.0171005	0.778527
Maker00008670	black	183.788	-0.497984	-0.318434	-0.619079	-0.272509	-0.468861	-0.000184812	-0.336409	0.78467	0.374053	0.459625	-0.168072	0.0994329	0.313092	0.0318349	0.391492	0.124154	0.999545	0.284988	0.00250729	0.230983	0.132762	0.601572
Maker00008696	black	265.73	0.803987	0.718912	0.404987	-0.166536	0.00254824	-0.488963	0.243164	-0.822803	-0.675602	-0.551175	0.256874	0.0016228	0.00842175	0.191565	0.604947	0.993729	0.106703	0.446326	0.00101337	0.0158936	0.0632441	0.420265
Maker00008776	black	79.0947	-0.399863	-0.398743	-0.601834	-0.227981	-0.26323	0.144603	-0.03937	0.708408	0.476978	0.575869	0.526186	0.197785	0.199162	0.0384107	0.47606	0.408443	0.653877	0.903313	0.00992089	0.116898	0.0500559	0.0788629
Maker00008861	black	425.065	0.514842	0.445407	0.848774	0.39918	0.470629	-0.0655615	0.149648	-0.957239	-0.579649	-0.732066	0.113692	0.0867504	0.146756	0.000480467	0.198624	0.12255	0.839578	0.642503	1.04786e-06	0.0482236	0.00679117	0.724976
Maker00008937	black	493.17	-0.81232	-0.603708	-0.527672	0.00147649	-0.290501	0.288613	-0.439915	0.927954	0.561516	0.513666	-0.0614902	0.00132564	0.037653	0.0778669	0.996366	0.359669	0.362941	0.152405	1.35336e-05	0.0574593	0.0875978	0.849437
Maker00008966	black	129.765	-0.558049	-0.414219	-0.482633	-0.11445	-0.293021	0.140413	-0.301612	0.726005	0.423751	0.4359	-0.313613	0.059356	0.180667	0.112011	0.723206	0.355325	0.663376	0.340723	0.00750986	0.169829	0.156622	0.320881
Maker00008984	black	198.007	-0.469916	-0.441243	-0.779888	-0.34889	-0.385526	0.10445	-0.0830627	0.878131	0.560066	0.699215	0.102622	0.123194	0.151027	0.00277418	0.26635	0.21584	0.746657	0.797457	0.000171949	0.0582474	0.0113885	0.750966
Maker00009016	black	280.27	0.671208	0.681746	0.703156	0.117725	0.160602	-0.368335	0.0608351	-0.947415	-0.76604	-0.779547	0.176743	0.0168584	0.0146135	0.0107409	0.715574	0.618048	0.238759	0.851025	2.89816e-06	0.00366998	0.00279397	0.582662
Maker00009061	black	516.716	-0.663422	-0.57133	-0.737889	-0.213565	-0.349162	0.218189	-0.219027	0.975582	0.637181	0.69898	-0.0500201	0.0186728	0.05232	0.00615044	0.505108	0.265953	0.495705	0.494011	6.56178e-08	0.0258454	0.0114282	0.877314
Maker00009066	black	212.269	-0.639723	-0.728063	-0.640772	-0.0496755	-0.0133078	0.458458	0.0639899	0.875323	0.808227	0.795937	-0.248551	0.0250753	0.00725976	0.0247622	0.878153	0.967258	0.133877	0.843381	0.000191748	0.00146585	0.00195596	0.435995
Maker00009086	black	355.31	-0.575403	-0.479276	-0.727915	-0.275697	-0.383408	0.13564	-0.202361	0.913567	0.565304	0.659506	-0.112761	0.0502853	0.114896	0.0072775	0.38575	0.21859	0.674252	0.528211	3.28124e-05	0.0554355	0.0196372	0.727154
Maker00009108	black	314.044	0.537591	0.706102	0.776963	0.187902	0.0471686	-0.41796	-0.214401	-0.902754	-0.864571	-0.921531	0.230155	0.0714401	0.010275	0.00294773	0.558673	0.884265	0.176363	0.503402	5.80622e-05	0.000284557	2.0515e-05	0.471747
Maker00009142	black	275.077	-0.631564	-0.331044	-0.521115	-0.177057	-0.509452	0.00264569	-0.549408	0.81304	0.308572	0.345723	-0.157711	0.0276084	0.293221	0.0823257	0.581981	0.0906791	0.993489	0.0642713	0.0013021	0.329137	0.271011	0.62447
Maker00009241	black	332.315	-0.427086	-0.312681	-0.846878	-0.480317	-0.584383	-0.0711048	-0.205633	0.903293	0.45091	0.646949	0.040829	0.166135	0.322398	0.000509637	0.113996	0.0459962	0.82619	0.521417	5.65232e-05	0.141233	0.0229765	0.899745
Maker00009266	black	109.654	0.352644	0.463662	0.675905	0.262575	0.171357	-0.206357	-0.146379	-0.726717	-0.604244	-0.714384	-0.385793	0.260887	0.128953	0.0158287	0.409654	0.594382	0.519919	0.649864	0.00742264	0.0374382	0.00904553	0.215496
Maker00009308	black	231.258	-0.626875	-0.274632	-0.45678	-0.150191	-0.549853	-0.0373069	-0.634926	0.766352	0.216089	0.247396	0.0570691	0.029145	0.387664	0.13549	0.641283	0.064012	0.90836	0.0265433	0.00364759	0.499966	0.438199	0.860165
Maker00009374	black	21.0222	0.118453	0.182021	0.593092	0.384647	0.300072	0.0465733	-0.100511	-0.497348	-0.32728	-0.497252	0.202706	0.713879	0.571264	0.0420895	0.216979	0.343316	0.885717	0.75595	0.0999342	0.299076	0.10001	0.527492
Maker00009402	black	379.606	0.826106	0.765472	0.475951	-0.139271	0.0207184	-0.507405	0.215352	-0.887855	-0.740364	-0.62585	0.213661	0.000927828	0.00371084	0.1178	0.665973	0.949043	0.0922023	0.501466	0.0001154	0.00589236	0.0294891	0.504912
Maker00009490	black	276.702	0.697872	0.745165	0.563109	-0.039646	-0.0152007	-0.491267	0.0176484	-0.854252	-0.791573	-0.728728	0.397737	0.0116158	0.00541512	0.056602	0.902638	0.962604	0.104814	0.956587	0.000403402	0.00215715	0.00718027	0.200402
Maker00009572	black	123.822	-0.555801	-0.603829	-0.521814	-0.0275974	-0.0279083	0.367809	0.00535516	0.740132	0.661823	0.637292	-0.210353	0.0606085	0.0376047	0.0818419	0.932153	0.931391	0.239482	0.986822	0.00591626	0.0190624	0.0258115	0.511685
Maker00009693	black	28.2806	0.369301	0.376346	0.437799	0.127421	0.114667	-0.182022	0.0229953	-0.555159	-0.445218	-0.476767	0.549037	0.237435	0.227908	0.154618	0.693115	0.722702	0.571263	0.94345	0.0609695	0.146948	0.117083	0.0644887
Maker00009727	black	268.703	0.741058	0.627381	0.458101	-0.0641185	0.133298	-0.372489	0.276717	-0.833385	-0.588987	-0.526468	-0.287577	0.00582149	0.0289764	0.134219	0.84307	0.67961	0.233095	0.383923	0.00075901	0.0439006	0.0786728	0.364744
Maker00009728	black	496.647	0.608626	0.524666	0.786954	0.289474	0.401884	-0.158354	0.192715	-0.975454	-0.618816	-0.718963	0.0447863	0.0357155	0.0798899	0.00238699	0.361447	0.195317	0.623039	0.548453	6.73418e-08	0.0319288	0.00841494	0.890078
Maker00009741	black	281.973	0.861843	0.876129	0.350131	-0.313166	-0.208046	-0.684115	0.109403	-0.814763	-0.8234	-0.628786	0.237911	0.000312896	0.000185895	0.264538	0.321607	0.516431	0.0141409	0.735016	0.00124704	0.000997481	0.0285116	0.45651
Maker00009747	black	586.047	-0.80151	-0.686757	-0.611906	-0.0248086	-0.219323	0.364848	-0.285007	0.978192	0.687846	0.656498	0.000722744	0.00172025	0.0136272	0.034463	0.938998	0.493413	0.243577	0.369237	3.74483e-08	0.0134196	0.0204026	0.998221
Maker00009773	black	267.614	-0.318039	-0.458783	-0.893448	-0.453744	-0.299851	0.132998	0.213522	0.854193	0.675413	0.873414	0.182887	0.313726	0.133566	9.02264e-05	0.13844	0.343691	0.680296	0.505197	0.000404183	0.0159344	0.000206199	0.569403
Maker00009817	black	343.266	0.553341	0.701658	0.790952	0.19881	0.0817388	-0.402227	-0.182348	-0.926391	-0.854541	-0.919019	0.0976613	0.0620003	0.0109838	0.00218704	0.535625	0.800627	0.194901	0.570562	1.50269e-05	0.000399622	2.39126e-05	0.762692
Maker00009820	black	580.434	-0.786459	-0.644649	-0.620495	-0.0595155	-0.270766	0.311404	-0.322966	0.974519	0.647979	0.630549	-0.108383	0.00241266	0.0236302	0.0313336	0.854226	0.394648	0.324485	0.305866	8.10648e-08	0.0226881	0.0279358	0.73741
Maker00009840	black	105.793	0.371061	0.405731	0.700355	0.317794	0.278597	-0.112984	-0.0203334	-0.744335	-0.551373	-0.664392	0.43286	0.235034	0.190672	0.0111983	0.31412	0.380567	0.726632	0.949988	0.0054955	0.0631301	0.0184392	0.159863
Maker00009855	black	275.611	-0.719739	-0.757774	-0.530181	0.0799178	0.0226934	0.511594	-0.0393448	0.855633	0.780276	0.707387	0.0745518	0.00831135	0.00430016	0.0762053	0.804992	0.944191	0.0891036	0.903375	0.000385591	0.00275175	0.0100766	0.817886
Maker00009858	black	562.116	-0.753557	-0.672991	-0.666546	-0.0827444	-0.230739	0.342533	-0.221519	0.982081	0.707928	0.702302	-0.0884201	0.0046516	0.0164619	0.0179284	0.798219	0.470591	0.275753	0.488985	1.41174e-08	0.0099939	0.0108788	0.784656
Maker00009897	black	281.861	0.833358	0.811244	0.38998	-0.234015	-0.104579	-0.597248	0.155016	-0.829484	-0.766398	-0.614574	0.163026	0.000759589	0.00136145	0.210129	0.464136	0.746355	0.0403107	0.630476	0.00084623	0.00364432	0.0334681	0.612685
Maker00009908	black	320.198	-0.756802	-0.553991	-0.473378	0.00613468	-0.271376	0.260093	-0.427061	0.850117	0.503437	0.455251	-0.188151	0.00437929	0.0616305	0.120081	0.984904	0.393542	0.414257	0.166164	0.000460604	0.095203	0.136971	0.558143
Maker00009925	black	232.335	0.394743	0.542624	0.811613	0.320921	0.179549	-0.247751	-0.211176	-0.839555	-0.728659	-0.858075	-0.0482219	0.204123	0.0683233	0.00134908	0.309115	0.576592	0.437521	0.509996	0.00063544	0.0071885	0.000355592	0.881696
Maker00009946	black	530.104	-0.689617	-0.662221	-0.733741	-0.156629	-0.233022	0.324159	-0.119643	0.986895	0.73882	0.773386	-0.0794473	0.0130868	0.0189648	0.00660194	0.626879	0.466088	0.30398	0.711114	2.97828e-09	0.00605247	0.0031711	0.806121
Maker00009967	black	358.667	0.737039	0.707983	0.571593	-0.0148312	0.0925588	-0.427284	0.141418	-0.897901	-0.721431	-0.677319	0.0544831	0.00624108	0.00998546	0.0521872	0.963512	0.7748	0.165918	0.661094	7.34486e-05	0.00808895	0.0155279	0.86645
Maker00010099	black	57.1799	-0.379329	-0.106868	-0.365924	-0.196214	-0.497215	-0.130556	-0.471454	0.53936	0.0782596	0.155683	0.451545	0.223943	0.740968	0.242085	0.541074	0.10004	0.685901	0.121805	0.0703337	0.808972	0.628988	0.140604
Maker00010133	black	159.408	0.436045	0.473687	0.732568	0.295764	0.258011	-0.176869	-0.0253149	-0.817727	-0.610404	-0.720907	0.0534064	0.156468	0.119805	0.00673402	0.350627	0.418139	0.582387	0.937755	0.00115655	0.0350325	0.0081573	0.869069
Maker00010145	black	498.62	0.803614	0.63794	0.544049	-0.00108854	0.247197	-0.322901	0.370869	-0.935772	-0.605757	-0.561292	-0.0153733	0.0016372	0.0256137	0.067458	0.997321	0.438581	0.305969	0.235294	7.72361e-06	0.0368367	0.0575803	0.962179
Maker00010203	black	406.825	-0.506442	-0.307388	-0.785143	-0.424462	-0.621784	-0.0823444	-0.35346	0.915479	0.400741	0.563978	-0.0449658	0.0929244	0.331092	0.00248198	0.169037	0.0308823	0.799177	0.259708	2.94377e-05	0.196711	0.0561381	0.88964
Maker00010209	black	149.857	0.596339	0.295469	0.416391	0.112594	0.463228	-0.00645064	0.552324	-0.710448	-0.244462	-0.260372	0.139822	0.0406953	0.351131	0.17816	0.727544	0.129359	0.984126	0.0625826	0.00961536	0.443826	0.413738	0.66472
Maker00010236	black	287.03	0.464522	0.216991	0.71158	0.414911	0.663154	0.154345	0.428453	-0.836736	-0.286716	-0.447008	0.00397794	0.128152	0.498133	0.00944879	0.179865	0.0187377	0.631975	0.164637	0.000689794	0.366247	0.145135	0.990211
Maker00010257	black	382.413	-0.513665	-0.575849	-0.867288	-0.342015	-0.288299	0.224311	0.0564868	0.96282	0.741551	0.869505	-0.120441	0.0875987	0.050066	0.000258371	0.276527	0.363488	0.48338	0.861579	5.25657e-07	0.00577159	0.000238426	0.709261
Maker00010259	black	275.582	-0.477183	-0.630377	-0.793182	-0.251533	-0.116246	0.330263	0.199132	0.879511	0.8	0.888402	-0.122264	0.116718	0.0279917	0.0020812	0.430326	0.719017	0.294431	0.534951	0.000162824	0.00178183	0.000112717	0.705033
Maker00010312	black	303.54	0.429587	0.23982	0.781433	0.473572	0.64717	0.141324	0.327792	-0.865466	-0.345631	-0.535681	-0.0168008	0.1634	0.452797	0.00268567	0.119908	0.0229144	0.661306	0.298276	0.000275714	0.271148	0.0726485	0.95867
Maker00010313	black	275.818	0.410294	0.53804	0.842037	0.353947	0.225938	-0.220931	-0.173854	-0.877194	-0.725451	-0.867036	-0.0534521	0.185252	0.0711584	0.000590373	0.259005	0.480129	0.490168	0.588936	0.000178367	0.00757833	0.000260713	0.868958
Maker00010319	black	365.144	-0.619115	-0.356291	-0.615855	-0.242665	-0.539208	0.00578942	-0.482385	0.871797	0.361934	0.440556	0.0494434	0.0318219	0.255642	0.0329979	0.447289	0.0704284	0.985753	0.112222	0.000219088	0.247648	0.151738	0.878719
Maker00010418	black	253.814	-0.492625	-0.432543	-0.819759	-0.383402	-0.447725	0.0706128	-0.134105	0.926137	0.559566	0.708213	0.0889799	0.103711	0.160203	0.00109746	0.218598	0.144413	0.827376	0.677763	1.52811e-05	0.0585206	0.00995055	0.783321
Maker00010421	black	231.024	-0.858619	-0.709879	-0.282944	0.276134	-0.00630013	0.489451	-0.376061	0.777263	0.593602	0.418276	-0.0241493	0.000349156	0.00969985	0.372864	0.384967	0.984497	0.106301	0.228289	0.00292957	0.0418686	0.176003	0.940616
Maker00010435	black	291.648	-0.419573	-0.345642	-0.847233	-0.467459	-0.519261	-0.0229025	-0.134904	0.894774	0.495438	0.68712	-0.052671	0.174528	0.271131	0.000504074	0.125436	0.0836168	0.943678	0.675936	8.4945e-05	0.10145	0.0135578	0.870858
Maker00010454	black	335.001	-0.367496	-0.430063	-0.940614	-0.50219	-0.4179	0.0629372	0.086374	0.918355	0.642437	0.85185	-0.105561	0.239913	0.162883	5.26238e-06	0.096159	0.176431	0.845931	0.789539	2.48805e-05	0.0242713	0.000435917	0.744041
Maker00010463	black	13.37	-0.234664	-0.100902	-0.292702	-0.158501	-0.29841	-0.054609	-0.228717	0.38011	0.119987	0.184971	0.232307	0.462861	0.755027	0.355872	0.622713	0.346127	0.866144	0.474598	0.222912	0.710315	0.564934	0.467496
Maker00010466	black	180.212	0.615617	0.52101	0.519518	0.0673821	0.201019	-0.259673	0.220201	-0.788296	-0.538566	-0.532453	0.0928642	0.0330848	0.0823984	0.0834373	0.835177	0.531007	0.415039	0.491641	0.00231836	0.0708287	0.0747221	0.774074
Maker00010505	black	531.27	-0.814123	-0.630832	-0.555109	-0.00646119	-0.270258	0.312217	-0.397851	0.947059	0.60215	0.557728	-0.0939642	0.00126729	0.0278443	0.060998	0.9841	0.39557	0.323156	0.200261	2.99568e-06	0.0382823	0.0595335	0.771461
Maker00010507	black	349.741	0.744123	0.563633	0.513457	0.0270358	0.265662	-0.260075	0.380088	-0.87267	-0.543346	-0.509247	0.232999	0.00551615	0.0563223	0.0877485	0.933531	0.403966	0.41429	0.222941	0.000212052	0.0678839	0.0908311	0.466134
Maker00010519	black	24.5324	-0.292225	-0.244895	-0.504826	-0.256504	-0.310747	0.00883722	-0.0980955	0.559606	0.313882	0.419905	-0.0614885	0.356693	0.442993	0.094145	0.420958	0.325561	0.978254	0.761664	0.0584988	0.320444	0.174151	0.849441
Maker00010522	black	8.31281	-0.146764	-0.138126	-0.270256	-0.121303	-0.155431	0.025172	-0.0293954	0.309661	0.169473	0.230039	0.786636	0.648998	0.668582	0.395574	0.707261	0.629551	0.938106	0.927743	0.327343	0.598502	0.471976	0.00240343
Maker00010529	black	202.044	0.628398	0.403807	0.48174	0.0961225	0.379817	-0.113191	0.429094	-0.776163	-0.372013	-0.389013	-0.138813	0.0286391	0.192987	0.112773	0.766339	0.223298	0.726149	0.163936	0.00299658	0.233741	0.21136	0.667016
Maker00010542	black	510.754	-0.757994	-0.747416	-0.641036	-0.0229983	-0.107487	0.44459	-0.112727	0.967384	0.782738	0.755307	0.0587259	0.00428243	0.00520166	0.0246839	0.943443	0.739515	0.147587	0.727233	2.75207e-07	0.00261263	0.00450326	0.856142
Maker00010560	black	297.274	0.657706	0.718694	0.717214	0.115893	0.106507	-0.41289	-0.0183754	-0.943113	-0.812026	-0.828032	0.258649	0.0200927	0.00845094	0.00865179	0.719841	0.741818	0.182211	0.9548	4.26259e-06	0.00133538	0.000880602	0.416947
Maker00010599	black	30.3753	-0.150601	-0.0725661	-0.632661	-0.470451	-0.517942	-0.207142	-0.119133	0.568035	0.217123	0.418684	0.0678378	0.640362	0.822667	0.0272576	0.12271	0.0845442	0.518296	0.712299	0.0540079	0.497866	0.175537	0.834076
Maker00010726	black	242.814	0.447975	0.407117	0.846706	0.430641	0.463373	-0.0416487	0.0951751	-0.907421	-0.55595	-0.727577	0.191926	0.144161	0.189016	0.000512346	0.162255	0.129223	0.897742	0.768586	4.57726e-05	0.0605252	0.0073182	0.550123
Maker00010758	black	17.7303	-0.255372	-0.103707	-0.49481	-0.32255	-0.470396	-0.143019	-0.246583	0.535283	0.159809	0.301203	0.165191	0.423083	0.748409	0.101952	0.306525	0.12276	0.657464	0.439756	0.0729017	0.619808	0.341412	0.607908
Maker00010766	black	305.778	0.588642	0.757087	0.731031	0.111835	-0.00829157	-0.481653	-0.203199	-0.905841	-0.885018	-0.909842	0.0352416	0.0440553	0.00435602	0.00691007	0.729319	0.979597	0.112848	0.526466	4.96761e-05	0.000130107	4.02594e-05	0.913416
Maker00010777	black	46.7485	-0.524793	-0.360965	-0.244005	0.0763432	-0.181454	0.184379	-0.347467	0.537908	0.282356	0.225047	0.477684	0.0798035	0.249009	0.444704	0.813577	0.572484	0.566203	0.268439	0.0712413	0.373901	0.481908	0.11628
Maker00010789	black	490.655	-0.645617	-0.682153	-0.778491	-0.188774	-0.194551	0.348115	-0.0134021	0.985208	0.79125	0.841648	-0.133403	0.0233532	0.0145316	0.00285608	0.556815	0.544575	0.267487	0.967026	5.44042e-09	0.00217266	0.000597258	0.679371
Maker00010790	black	484.81	0.786915	0.783313	0.596397	-0.043037	0.0550518	-0.496058	0.11553	-0.949497	-0.797944	-0.737857	-0.0198335	0.00238896	0.00258095	0.0406707	0.89435	0.865067	0.100957	0.720686	2.37647e-06	0.0018684	0.00615392	0.951217
Maker00010820	black	369.385	0.85754	0.859897	0.432015	-0.232137	-0.124155	-0.632829	0.122262	-0.874946	-0.828483	-0.672724	0.163332	0.000361997	0.000334417	0.160772	0.467831	0.700656	0.0272041	0.705037	0.000194538	0.0008698	0.0165209	0.612009
Maker00010825	black	233.634	-0.655116	-0.797333	-0.565507	0.0529922	0.122529	0.568128	0.138198	0.836708	0.857978	0.80387	0.0429661	0.0207614	0.00189471	0.0553289	0.870076	0.704419	0.0539598	0.668416	0.000690347	0.000356741	0.0016273	0.894523
Maker00010827	black	24.5541	0.386965	0.285133	0.351752	0.0893706	0.226087	-0.0891775	0.2199	-0.518758	-0.294034	-0.302947	0.0948493	0.213985	0.369016	0.262179	0.78239	0.479831	0.78285	0.492246	0.08397	0.353586	0.338485	0.769359
Maker00010829	black	215.041	0.491399	0.57948	0.748764	0.236611	0.177235	-0.281646	-0.087957	-0.862275	-0.717679	-0.798455	-0.0287976	0.104706	0.0483044	0.00507693	0.459047	0.581596	0.375156	0.785761	0.000308266	0.00858833	0.0018466	0.929209
Maker00010835	black	413.314	-0.79775	-0.769898	-0.53434	0.0905298	-0.0422528	0.498277	-0.1606	0.912535	0.758146	0.676106	0.0415541	0.00187671	0.00340104	0.0735051	0.779628	0.896266	0.0992024	0.618053	3.47558e-05	0.00427013	0.0157857	0.897973
Maker00010844	black	476.589	0.655891	0.520993	0.711393	0.219845	0.395703	-0.165077	0.287481	-0.9537	-0.577757	-0.636889	0.130039	0.0205595	0.0824101	0.00947608	0.492357	0.202925	0.608159	0.364912	1.55009e-06	0.0491347	0.0259353	0.687088
Maker00010878	black	2.81332	-0.169484	-0.198486	-0.208792	-0.0475264	-0.0435476	0.0932733	0.0108934	0.261581	0.218186	0.229159	-0.0738045	0.598478	0.536303	0.514895	0.883392	0.893103	0.773102	0.973196	0.411494	0.495712	0.47372	0.819684
Maker00010923	black	365.736	-0.582306	-0.650064	-0.808079	-0.234788	-0.203718	0.319462	0.048423	0.964691	0.784019	0.861183	0.00794086	0.0469645	0.0221123	0.00147112	0.462618	0.525388	0.311444	0.881206	4.07334e-07	0.00254242	0.000320071	0.98046
Maker00010935	black	275.62	0.652628	0.720855	0.700463	0.0949983	0.0894184	-0.423704	-0.0278683	-0.928771	-0.811973	-0.819721	0.131238	0.0214188	0.00816408	0.0111805	0.769005	0.782276	0.169881	0.931489	1.28017e-05	0.00133713	0.00109856	0.684335
Maker00011067	black	244.321	-0.472664	-0.248734	-0.683058	-0.380611	-0.597187	-0.111419	-0.390445	0.816153	0.319626	0.461669	-0.287854	0.120718	0.435645	0.0143504	0.222252	0.0403366	0.730293	0.209538	0.00120393	0.311183	0.130824	0.364262
Maker00011080	black	386.442	0.803694	0.678511	0.497827	-0.0678653	0.136832	-0.402502	0.302362	-0.89529	-0.648774	-0.573831	0.0711591	0.00163408	0.0152777	0.0995567	0.834009	0.671531	0.194566	0.339465	8.29579e-05	0.0224672	0.0510639	0.826059
Maker00011151	black	27.8299	-0.493359	-0.368546	-0.234297	0.0836471	-0.096324	0.22445	-0.2576	0.505147	0.331011	0.266721	0.203541	0.103117	0.238471	0.463581	0.796058	0.765861	0.483102	0.418907	0.093902	0.293272	0.402024	0.525756
Maker00011275	black	7.02991	-0.239761	-0.16502	-0.309494	-0.141362	-0.236857	0.00463533	-0.151508	0.402639	0.170488	0.230336	0.558245	0.452912	0.608284	0.327618	0.66122	0.458568	0.988593	0.638328	0.1944	0.59628	0.471388	0.0592473
Maker00011278	black	299.815	-0.717495	-0.486552	-0.472117	-0.03297	-0.34032	0.185254	-0.463868	0.836853	0.437855	0.413341	0.216455	0.00861333	0.108705	0.121209	0.91898	0.27907	0.564329	0.128761	0.000687459	0.154559	0.181686	0.499222
Maker00011310	black	311.756	0.767777	0.786844	0.499918	-0.128859	-0.0549578	-0.553333	0.0724962	-0.867108	-0.790514	-0.692562	-0.0911557	0.00354697	0.00239267	0.0979186	0.689803	0.865296	0.0620051	0.822836	0.000260042	0.00220827	0.0125471	0.778138
Maker00011331	black	1.81794	0.0836244	0.00688717	0.261986	0.201465	0.2454	0.11782	0.104824	-0.244431	-0.0597809	-0.145569	0.155466	0.796112	0.983052	0.410745	0.530076	0.442023	0.715353	0.745778	0.443885	0.853582	0.651693	0.629472
Maker00011372	black	287.104	-0.777167	-0.583091	-0.423649	0.0720317	-0.21221	0.312165	-0.417257	0.832014	0.521379	0.44425	0.0406354	0.00293532	0.0465965	0.169942	0.823955	0.507877	0.32324	0.177166	0.000788839	0.0821428	0.147935	0.900219
Maker00011411	black	17.2939	-0.262389	-0.198312	-0.424004	-0.213624	-0.30286	-0.0118188	-0.129885	0.498044	0.23993	0.333706	0.534844	0.409998	0.536668	0.169547	0.504988	0.338631	0.97092	0.687442	0.0993856	0.452583	0.28912	0.0731826
Maker00011544	black	4.46251	0.133519	0.0146852	0.269365	0.216295	0.315429	0.12929	0.199676	-0.29593	-0.0362897	-0.129073	-0.0431006	0.679105	0.963871	0.397196	0.499548	0.317934	0.688811	0.533813	0.350344	0.91085	0.68931	0.894194
Maker00011576	black	90.6406	0.438847	0.457608	0.633532	0.217106	0.22276	-0.182314	0.0192414	-0.740067	-0.568728	-0.635808	0.332251	0.153519	0.134693	0.0269813	0.497902	0.48649	0.570635	0.952671	0.00592296	0.0536502	0.0262687	0.291357
Maker00011579	black	417.334	-0.885794	-0.873531	-0.430095	0.24848	0.115136	0.640743	-0.150815	0.892967	0.82956	0.666586	-0.0850777	0.000125949	0.000205285	0.162847	0.43613	0.721606	0.024771	0.639881	9.22041e-05	0.000844466	0.017919	0.792637
Maker00011712	black	590.929	-0.770767	-0.715125	-0.664799	-0.0571672	-0.185047	0.39031	-0.18542	0.991824	0.748877	0.732609	-0.056562	0.0033426	0.00894118	0.0183419	0.859926	0.564772	0.20971	0.563974	2.83842e-10	0.0050666	0.00672933	0.861397
Maker00011782	black	184.651	-0.432653	-0.509011	-0.770942	-0.308926	-0.245362	0.202654	0.0789322	0.836038	0.658705	0.775546	-0.167729	0.160085	0.0910057	0.00333095	0.328553	0.442097	0.527599	0.807357	0.000703787	0.0198389	0.0030347	0.602326
Maker00011895	black	305.47	0.516713	0.704631	0.776452	0.188571	0.0387896	-0.422546	-0.244737	-0.893708	-0.859142	-0.925241	-0.11462	0.085414	0.0105057	0.00297888	0.557248	0.904732	0.171175	0.443296	8.91698e-05	0.00034307	1.62056e-05	0.722811
Maker00011906	black	43.5132	0.204149	0.295502	0.639295	0.359159	0.239168	-0.0527758	-0.137607	-0.589799	-0.46247	-0.609233	0.391015	0.524493	0.351075	0.0252039	0.25156	0.454063	0.870603	0.669763	0.043538	0.130071	0.035481	0.208815
Maker00011915	black	295.448	-0.625367	-0.796169	-0.694546	-0.0534249	0.055617	0.532066	0.196882	0.904578	0.907732	0.903954	0.00563604	0.0296522	0.00194568	0.012193	0.869024	0.863693	0.0749736	0.53967	5.2984e-05	4.50332e-05	5.46806e-05	0.986131
Maker00011973	black	391.972	0.764961	0.6466	0.54405	-0.00546455	0.184561	-0.350748	0.285153	-0.900428	-0.639192	-0.590457	0.219116	0.00374795	0.0230746	0.067457	0.986553	0.565813	0.263638	0.368981	6.50816e-05	0.0252349	0.0432459	0.493832
Maker00011977	black	185.352	-0.484846	-0.343681	-0.649934	-0.289501	-0.446407	0.0215172	-0.270048	0.793867	0.404887	0.508637	-0.117779	0.110136	0.274042	0.0221477	0.361401	0.145742	0.94708	0.395953	0.0020495	0.191686	0.0912832	0.715447
Maker00011986	black	162.564	-0.387468	-0.329462	-0.746848	-0.393889	-0.450143	-0.00816443	-0.121881	0.799277	0.461247	0.614144	-0.164666	0.213339	0.295674	0.00525495	0.205192	0.141995	0.97991	0.70592	0.00181191	0.131224	0.0336272	0.609066
Maker00012003	black	144.369	0.729864	0.727387	0.342005	-0.220263	-0.118845	-0.53858	0.118368	-0.720376	-0.691805	-0.541473	0.339821	0.00704599	0.00734115	0.276543	0.491516	0.712967	0.0708204	0.714078	0.00822711	0.0126843	0.0690276	0.279822
Maker00012022	black	564.988	-0.683055	-0.645384	-0.756467	-0.185308	-0.270516	0.297201	-0.135915	0.99958	0.725978	0.773351	-0.0625212	0.014351	0.0234196	0.00440685	0.564213	0.395102	0.348179	0.673624	1.0226e-16	0.00751321	0.00317334	0.846938
Maker00012029	black	184.584	0.685624	0.739137	0.480163	-0.107656	-0.080557	-0.527278	-0.00027353	-0.788945	-0.763525	-0.681998	0.108099	0.0138459	0.00601933	0.114128	0.739117	0.80346	0.07813	0.999327	0.00228573	0.00385374	0.0145627	0.738077
Maker00012036	black	553.723	-0.660909	-0.576978	-0.761217	-0.230317	-0.352914	0.216365	-0.203252	0.991948	0.655752	0.723339	-0.0533542	0.0192877	0.0495132	0.00402845	0.471427	0.260496	0.499404	0.526356	2.62976e-10	0.0205957	0.00784348	0.869196
Maker00012058	black	457.363	0.599442	0.525856	0.776367	0.275891	0.382788	-0.167203	0.175945	-0.962912	-0.619582	-0.714027	-0.0741336	0.0393939	0.0790846	0.0029841	0.385403	0.219399	0.603482	0.584392	5.19234e-07	0.0316562	0.00909615	0.818892
Maker00012133	black	134.08	-0.559432	-0.330005	-0.442387	-0.115318	-0.401128	0.054884	-0.43717	0.711121	0.304726	0.326684	0.240449	0.0585942	0.29483	0.149845	0.721181	0.196238	0.865475	0.155279	0.00951601	0.335512	0.30001	0.451576
Maker00012148	black	502.685	-0.697158	-0.750376	-0.726552	-0.0984688	-0.105851	0.435953	0.000834002	0.981112	0.836624	0.844563	-0.07977	0.0117379	0.00493071	0.00744271	0.76078	0.743361	0.156565	0.997948	1.83403e-08	0.000692023	0.000547105	0.805347
Maker00012227	black	347.096	0.658714	0.764489	0.72983	0.0973816	0.0501052	-0.46617	-0.0900644	-0.955346	-0.869814	-0.880396	0.0633361	0.0198368	0.00378246	0.00705001	0.763354	0.877106	0.126623	0.780737	1.29703e-06	0.000235738	0.000157172	0.844965
Maker00012398	black	371.593	-0.711843	-0.764047	-0.617404	0.00164115	-0.0218738	0.485312	-0.00859031	0.916067	0.816527	0.779556	0.0273158	0.0094104	0.00381499	0.0324353	0.995961	0.946204	0.109743	0.978862	2.84556e-05	0.00119254	0.00279346	0.932844
Maker00012497	black	190.299	-0.528426	-0.445129	-0.753875	-0.316935	-0.414684	0.100212	-0.177405	0.894479	0.540887	0.659679	-0.114416	0.0773653	0.147039	0.00462438	0.315502	0.180128	0.756657	0.581227	8.6097e-05	0.069388	0.019594	0.723287
Maker00012534	black	275.717	-0.723026	-0.775149	-0.532196	0.0862338	0.0455747	0.536205	-0.0210781	0.853271	0.798327	0.720966	-0.0994243	0.00788335	0.00305942	0.0748891	0.789874	0.888154	0.0723154	0.948159	0.000416447	0.00185204	0.00814962	0.758519
Maker00012613	black	11.1048	-0.311779	-0.127945	-0.20783	-0.0618551	-0.272611	-0.017138	-0.338223	0.364598	0.079606	0.0884993	0.0253357	0.32387	0.691908	0.516876	0.848552	0.391308	0.957841	0.282235	0.243925	0.805741	0.784467	0.937704
Maker00012621	black	48.2009	-0.443556	-0.360507	-0.509865	-0.160974	-0.293634	0.116772	-0.181026	0.670392	0.395759	0.456097	0.394408	0.148645	0.249655	0.0903739	0.617226	0.354271	0.717792	0.573408	0.0170422	0.202855	0.13615	0.204541
Maker00012646	black	386.438	0.859004	0.899276	0.444012	-0.246017	-0.170757	-0.680689	0.0602022	-0.883638	-0.870101	-0.715258	-0.00249007	0.000344662	6.87973e-05	0.148178	0.44084	0.595692	0.0148283	0.85256	0.000137774	0.000233268	0.00892258	0.993872
Maker00012648	black	472.717	0.904589	0.818333	0.433692	-0.215255	-0.00938018	-0.563147	0.268125	-0.914195	-0.754394	-0.607764	0.00310627	5.29543e-05	0.00113866	0.158971	0.501662	0.976919	0.0565817	0.399455	3.16716e-05	0.00458015	0.0360499	0.992356
Maker00012684	black	496.401	0.738891	0.645016	0.645755	0.0847487	0.244409	-0.320128	0.241144	-0.957011	-0.670756	-0.669211	0.0912669	0.006045	0.023525	0.023314	0.793423	0.443928	0.31038	0.450229	1.07564e-06	0.01696	0.0173108	0.777874
Maker00012704	black	388.99	-0.571332	-0.438585	-0.747985	-0.30894	-0.458403	0.0833721	-0.258232	0.92462	0.521906	0.634007	-0.0308214	0.052319	0.153793	0.00514874	0.32853	0.133929	0.796716	0.417725	1.68724e-05	0.0817789	0.0268312	0.924246
Maker00012736	black	359.431	0.53354	0.638912	0.830554	0.267408	0.19045	-0.313732	-0.11734	-0.944751	-0.794263	-0.890665	0.0346334	0.0740191	0.0253192	0.000821581	0.400765	0.553254	0.320687	0.71647	3.69381e-06	0.00203137	0.000102147	0.914906
Maker00012754	black	11.5042	0.177301	0.0531127	0.463621	0.350226	0.425477	0.163791	0.188003	-0.469711	-0.133425	-0.281868	-0.0494422	0.581452	0.869783	0.128992	0.264399	0.167911	0.610995	0.558458	0.123381	0.679321	0.374762	0.878721
Maker00012757	black	28.8725	-0.34844	-0.30878	-0.499299	-0.21191	-0.251157	0.0746654	-0.103522	0.593975	0.384012	0.447585	-0.36388	0.26701	0.328794	0.0984013	0.508492	0.431039	0.817612	0.748843	0.0417071	0.217804	0.144553	0.244925
Maker00012829	black	208.092	-0.568219	-0.624745	-0.690484	-0.155378	-0.139654	0.329365	0.0304524	0.872281	0.726375	0.769437	-0.00761898	0.0539129	0.029863	0.0129262	0.62967	0.665102	0.295825	0.925151	0.000215159	0.00746449	0.00343237	0.981252
Maker00012842	black	287.499	0.347039	0.479547	0.905916	0.450739	0.297299	-0.143308	-0.195262	-0.872328	-0.704153	-0.888292	0.298471	0.269069	0.11466	4.94867e-05	0.141402	0.348013	0.656808	0.543078	0.000214782	0.0105815	0.000113254	0.346024
Maker00012868	black	11.9704	-0.297979	-0.319768	-0.317491	-0.0558969	-0.0555427	0.185333	0.00379293	0.435797	0.363212	0.379631	0.247215	0.346859	0.310956	0.314607	0.863013	0.863874	0.564159	0.990666	0.156731	0.245857	0.223544	0.438546
Maker00012876	black	8.25488	0.155779	0.0116503	0.357856	0.273028	0.405557	0.183297	0.234567	-0.356425	-0.0625995	-0.171886	0.469099	0.628775	0.971334	0.25341	0.390554	0.19088	0.568523	0.463051	0.255449	0.846749	0.593226	0.123937
Maker00012882	black	497.897	-0.804363	-0.789137	-0.578941	0.0589745	-0.0490899	0.500394	-0.136172	0.949897	0.796565	0.726653	-0.0525596	0.00160836	0.00227612	0.0485632	0.855538	0.87958	0.097548	0.673038	2.28532e-06	0.00192823	0.00743048	0.871129
Maker00012951	black	123.091	-0.431258	-0.381695	-0.661543	-0.283763	-0.321657	0.0965077	-0.0992139	0.763151	0.495591	0.59901	-0.166823	0.161588	0.220829	0.0191312	0.371422	0.307944	0.765425	0.759017	0.00388162	0.101328	0.0395731	0.604317
Maker00013007	black	225.013	-0.635918	-0.591071	-0.569286	-0.0594367	-0.17584	0.317666	-0.15675	0.828392	0.618134	0.612477	-0.0491436	0.0262346	0.0429743	0.0533626	0.854417	0.58462	0.314326	0.62661	0.00087198	0.0321726	0.0342486	0.879449
Maker00013079	black	175.05	-0.545491	-0.636243	-0.672619	-0.14213	-0.0825623	0.369226	0.0872504	0.836157	0.746601	0.78474	-0.215539	0.0665899	0.026134	0.0165441	0.659479	0.798655	0.237539	0.787447	0.000701383	0.00527824	0.00250354	0.501085
Maker00013175	black	174.671	0.50371	0.654193	0.671103	0.125074	0.0111235	-0.411248	-0.190599	-0.808953	-0.781431	-0.818275	-0.0873602	0.0949943	0.0210035	0.0168821	0.698532	0.97263	0.18413	0.552937	0.00144017	0.00268578	0.00114038	0.787185
Maker00013313	black	25.3587	-0.307137	-0.374358	-0.458231	-0.145023	-0.0673292	0.192931	0.0895378	0.530873	0.472483	0.519669	-0.253113	0.331509	0.230572	0.134094	0.652929	0.835305	0.547998	0.781991	0.0757517	0.120881	0.0833313	0.427337
Maker00013319	black	188.473	-0.511668	-0.634041	-0.689469	-0.157811	-0.0702336	0.370078	0.139517	0.834506	0.760439	0.807133	0.0966397	0.0890499	0.0268205	0.0131145	0.624247	0.828291	0.236374	0.665414	0.000735293	0.00408864	0.00150517	0.765112
Maker00013323	black	326.213	-0.830076	-0.87813	-0.433501	0.235243	0.176735	0.664643	-0.0424239	0.854778	0.857247	0.706204	-0.151124	0.000832514	0.000171954	0.159176	0.461725	0.582679	0.0183791	0.895847	0.000396544	0.000365549	0.0102592	0.639187
Maker00013359	black	112.344	-0.271232	-0.327151	-0.7735	-0.432619	-0.347872	0.0273661	0.0831942	0.73963	0.505924	0.686957	0.0222332	0.393802	0.299277	0.00316375	0.160122	0.267844	0.932721	0.797142	0.00596807	0.0933146	0.013589	0.945322
Maker00013366	black	228.549	-0.433068	-0.463226	-0.808742	-0.361518	-0.344652	0.129206	0.0156155	0.874644	0.615397	0.762572	0.203141	0.15964	0.129361	0.00144758	0.248232	0.272598	0.689003	0.961584	0.000196795	0.0331654	0.00392514	0.526588
Maker00013420	black	213.946	0.825893	0.657913	0.303528	-0.229855	0.055237	-0.441188	0.388307	-0.771145	-0.547707	-0.401685	-0.12968	0.000933183	0.0200398	0.337513	0.472341	0.864617	0.151084	0.212264	0.00331741	0.0652715	0.19556	0.687913
Maker00013449	black	381.97	0.486148	0.293413	0.78711	0.436393	0.626339	0.0937314	0.340414	-0.904447	-0.388393	-0.560491	-0.0359364	0.109043	0.354652	0.0023789	0.1561	0.0293245	0.772014	0.278929	5.33365e-05	0.212153	0.0580156	0.911715
Maker00013453	black	516.891	0.810206	0.716697	0.576518	-0.02404	0.152128	-0.412046	0.256208	-0.952127	-0.71367	-0.655043	0.193641	0.0013967	0.00872275	0.0497377	0.940885	0.636937	0.183196	0.421513	1.82695e-06	0.00914691	0.0207805	0.546497
Maker00013464	black	481.979	0.776787	0.760796	0.6059	-0.0219369	0.0777079	-0.470034	0.124651	-0.952224	-0.784235	-0.734997	-0.0485736	0.00295843	0.00406099	0.0367804	0.946049	0.810297	0.123088	0.69951	1.80891e-06	0.00253073	0.00646266	0.880839
Maker00013466	black	34.6918	0.397148	0.171664	0.305301	0.115432	0.335168	0.0306951	0.390487	-0.484294	-0.163554	-0.180501	0.658624	0.20113	0.593711	0.334556	0.720917	0.28688	0.924556	0.209484	0.110602	0.611518	0.574538	0.0198594
Maker00013481	black	225.715	0.435811	0.495	0.81526	0.35211	0.295867	-0.170842	-0.0618507	-0.867439	-0.659442	-0.797641	0.229516	0.156716	0.1018	0.00123148	0.26166	0.350451	0.595506	0.848563	0.000256972	0.0196534	0.00188142	0.473013
Maker00013549	black	473.111	0.755075	0.782424	0.63679	-0.00655775	0.0429228	-0.495081	0.0515251	-0.955667	-0.830179	-0.786614	0.0361742	0.00452268	0.00263006	0.0259656	0.983863	0.894629	0.101735	0.873648	1.25178e-06	0.000830148	0.00240457	0.911133
Maker00013579	black	82.8655	0.503286	0.45997	0.478952	0.0872341	0.175115	-0.222283	0.140372	-0.675612	-0.489842	-0.497249	0.300039	0.095318	0.132434	0.115177	0.787486	0.586194	0.487447	0.663469	0.0158915	0.10598	0.100013	0.343373
Maker00013632	black	181.358	-0.599713	-0.610482	-0.566946	-0.0521811	-0.0901794	0.358349	-0.0477607	0.806389	0.666976	0.662917	0.0756216	0.0392817	0.0350027	0.0545745	0.872051	0.780463	0.252709	0.882821	0.00153238	0.0178277	0.0187951	0.815312
Maker00013639	black	287.251	-0.52737	-0.300738	-0.645044	-0.307667	-0.55973	-0.0463228	-0.411058	0.834902	0.333562	0.450432	0.258436	0.0780687	0.342194	0.0235168	0.330632	0.0584312	0.886328	0.184353	0.000727044	0.289341	0.141707	0.417345
Maker00013664	black	151.928	0.685621	0.534341	0.366959	-0.0792323	0.154241	-0.297347	0.339468	-0.735832	-0.475575	-0.401481	-0.246002	0.0138464	0.0735043	0.240654	0.806637	0.632209	0.347932	0.280353	0.00637137	0.118131	0.195808	0.440869
Maker00013680	black	133.388	0.592145	0.346433	0.425291	0.0934039	0.37839	-0.073831	0.459563	-0.705088	-0.315711	-0.320047	0.381345	0.0425027	0.269962	0.168117	0.772792	0.225186	0.819621	0.132822	0.0104336	0.317478	0.310509	0.221288
Maker00013745	black	250.752	-0.851603	-0.761731	-0.318315	0.268121	0.065291	0.557013	-0.271486	0.801738	0.675276	0.506423	0.0807609	0.000439358	0.00398904	0.313283	0.399464	0.840233	0.0599311	0.393342	0.00171109	0.0159639	0.0929386	0.802971
Maker00013802	black	547.68	-0.688896	-0.670641	-0.742065	-0.158794	-0.231262	0.331616	-0.108983	0.99407	0.747098	0.783899	0.0178581	0.0132215	0.0169861	0.00571987	0.622063	0.469559	0.292337	0.736002	5.71892e-11	0.00523144	0.00254891	0.956071
Maker00013813	black	365.468	0.629428	0.666361	0.788352	0.206475	0.212822	-0.328902	0.0101205	-0.981036	-0.779749	-0.840769	0.101658	0.028301	0.0179718	0.00231552	0.519675	0.506626	0.296544	0.975098	1.87135e-08	0.00278224	0.000613066	0.75324
Maker00013817	black	379.886	-0.652285	-0.330355	-0.569546	-0.210382	-0.573465	-0.0206624	-0.584598	0.862597	0.307769	0.365203	0.0149336	0.0215107	0.294288	0.0532297	0.511625	0.0512462	0.94918	0.0458966	0.000304853	0.330463	0.243085	0.96326
Maker00013855	black	241.974	0.360499	0.471832	0.866523	0.415617	0.291158	-0.146932	-0.156161	-0.852023	-0.674994	-0.841904	0.269004	0.249665	0.121465	0.00026555	0.179051	0.358534	0.648618	0.627923	0.000433508	0.0160248	0.000592714	0.397851
Maker00013870	black	201.862	-0.532103	-0.70187	-0.677067	-0.102595	0.0135343	0.452717	0.205276	0.83464	0.819872	0.846125	0.202169	0.0749494	0.0109491	0.0155813	0.751029	0.966701	0.139448	0.522157	0.000732485	0.00109426	0.000521602	0.528611
Maker00013877	black	4.17002	-0.135257	-0.135579	-0.316881	-0.183231	-0.170254	0.00833811	-0.00191562	0.31413	0.194125	0.278612	-0.110146	0.675128	0.674393	0.315589	0.568666	0.596791	0.979482	0.995286	0.320041	0.545476	0.38054	0.733276
Maker00013926	black	473.967	-0.703082	-0.741821	-0.704479	-0.0824615	-0.105978	0.432978	-0.0236865	0.966993	0.819998	0.818864	-0.158766	0.0107529	0.00574432	0.0105297	0.798896	0.743062	0.159736	0.941753	2.91888e-07	0.00109068	0.0011232	0.622123
Maker00013932	black	262.352	-0.347514	-0.413718	-0.890518	-0.468236	-0.378125	0.0732082	0.0980863	0.871642	0.621938	0.817077	0.00610916	0.26837	0.181248	0.000102807	0.124725	0.225539	0.821121	0.761686	0.000220355	0.0308286	0.00117592	0.984966
Maker00013933	black	374.575	-0.517636	-0.640239	-0.844735	-0.283408	-0.181811	0.314524	0.146758	0.945319	0.80553	0.909327	-0.0419472	0.0847604	0.0249208	0.000544242	0.372047	0.571716	0.3194	0.64901	3.51093e-06	0.00156426	4.13852e-05	0.897012
Maker00013942	black	195.018	0.510625	0.175204	0.529115	0.277909	0.632415	0.150645	0.577583	-0.741168	-0.167351	-0.266534	-0.109869	0.0898141	0.585999	0.0769083	0.381793	0.0273357	0.640262	0.049219	0.00581033	0.603155	0.402366	0.733925
Maker00014060	black	308.196	-0.636634	-0.500896	-0.623544	-0.154955	-0.335294	0.188574	-0.279685	0.877395	0.536862	0.574437	0.0224333	0.0260137	0.0971584	0.0302735	0.630613	0.286688	0.557241	0.378632	0.000176975	0.0718997	0.0507625	0.94483
Maker00014088	black	462.659	-0.860814	-0.751233	-0.476704	0.131174	-0.0826002	0.474005	-0.298355	0.916393	0.699796	0.592027	-0.101852	0.000324138	0.0048543	0.117138	0.684482	0.798564	0.119522	0.346221	2.79235e-05	0.0112913	0.042554	0.752782
Maker00014124	black	558.291	0.80606	0.740174	0.602166	-0.0113413	0.135776	-0.432876	0.20951	-0.971742	-0.746897	-0.699206	0.0346685	0.00154452	0.00591188	0.0382758	0.972094	0.673943	0.159846	0.513416	1.35323e-07	0.0052503	0.0113901	0.91482
Maker00014217	black	488.064	-0.850521	-0.833041	-0.52237	0.142098	0.0191762	0.569711	-0.146104	0.936816	0.817217	0.708367	-0.0365008	0.000454745	0.000766412	0.0814592	0.659552	0.952832	0.0531448	0.650486	7.12865e-06	0.00117173	0.00992712	0.910333
Maker00014269	black	509.398	-0.797519	-0.822559	-0.600866	0.0599822	-0.00549348	0.539617	-0.0688197	0.958506	0.845986	0.777357	-0.0375754	0.00188667	0.00101993	0.0388066	0.853093	0.986481	0.0701741	0.831704	9.03403e-07	0.000523831	0.00292387	0.907703
Maker00014312	black	2.92662	0.129642	0.17236	0.291811	0.128228	0.102529	-0.0513122	-0.0581165	-0.286292	-0.232671	-0.290815	0.104611	0.688002	0.592191	0.357406	0.691255	0.751186	0.874166	0.857621	0.366987	0.466779	0.359126	0.74628
Maker00014329	black	374.922	-0.70839	-0.5437	-0.570936	-0.078386	-0.30945	0.23336	-0.350288	0.894342	0.537904	0.535044	0.189533	0.00992355	0.0676693	0.0525198	0.808669	0.32769	0.465423	0.264309	8.66381e-05	0.0712438	0.0730546	0.555203
Maker00014510	black	447.275	-0.77095	-0.590507	-0.550374	-0.0303882	-0.292412	0.274951	-0.389834	0.917136	0.560959	0.532542	0.0362395	0.00333041	0.0432237	0.0637083	0.925309	0.356372	0.387091	0.210315	2.67383e-05	0.057761	0.074664	0.910973
Maker00014525	black	479.032	-0.561434	-0.529215	-0.844305	-0.341534	-0.390127	0.158085	-0.10108	0.983145	0.658743	0.784105	-0.0692665	0.0575035	0.0768421	0.000551409	0.277248	0.209941	0.623637	0.754606	1.0416e-08	0.0198293	0.00253776	0.830625
Maker00014544	black	273.526	-0.483304	-0.610255	-0.797013	-0.26011	-0.156985	0.304069	0.158496	0.886435	0.771481	0.866061	-0.0338328	0.11144	0.0350895	0.00190864	0.414226	0.626086	0.336609	0.622723	0.000122591	0.00329518	0.000269951	0.916867
Maker00014592	black	95.4679	-0.262307	-0.375297	-0.719465	-0.364042	-0.238344	0.110967	0.169019	0.697622	0.550541	0.707269	0.244702	0.410151	0.229312	0.00834778	0.244699	0.455666	0.731352	0.599496	0.0116585	0.0636114	0.0100946	0.443365
Maker00014595	black	478.446	-0.865919	-0.63371	-0.453791	0.0859433	-0.240144	0.335461	-0.487258	0.910709	0.558106	0.468169	-0.111941	0.000271318	0.026925	0.138395	0.790568	0.452167	0.286433	0.108116	3.84191e-05	0.0593246	0.124786	0.729071
Maker00014606	black	241.439	0.619686	0.63028	0.695365	0.151156	0.183311	-0.319363	0.0499976	-0.91462	-0.719092	-0.754737	0.00700677	0.0316193	0.0280233	0.0120488	0.639116	0.568492	0.311603	0.877368	3.09169e-05	0.00839766	0.00455117	0.982758
Maker00014641	black	188.479	-0.469844	-0.483541	-0.758932	-0.302963	-0.309145	0.161285	-0.0254371	0.858623	0.611805	0.722974	-0.0212703	0.12326	0.111239	0.00420727	0.338457	0.328193	0.616535	0.937455	0.000349113	0.0345012	0.00789	0.947687
Maker00014645	black	237.369	0.680415	0.712928	0.65709	0.0554042	0.0948493	-0.427237	0.031759	-0.918624	-0.773563	-0.766453	-0.0502904	0.0148843	0.00925328	0.0202503	0.86421	0.769359	0.16597	0.921948	2.44852e-05	0.00315972	0.00364045	0.876655
Maker00014646	black	264.909	0.447868	0.426773	0.853894	0.420731	0.436582	-0.0597831	0.0652169	-0.913503	-0.587634	-0.749069	0.186906	0.144269	0.16648	0.000408124	0.173217	0.1559	0.853576	0.840412	3.29295e-05	0.044509	0.00504904	0.560799
Maker00014657	black	271.937	0.754766	0.851029	0.490161	-0.17058	-0.162284	-0.634744	-0.041876	-0.839928	-0.866654	-0.749119	0.132455	0.0045487	0.00044748	0.105718	0.596079	0.614325	0.0266001	0.897186	0.00062849	0.000264302	0.00504447	0.681542
Maker00014667	black	172.188	-0.658125	-0.621592	-0.458459	0.0484241	-0.0693392	0.386963	-0.154267	0.775715	0.618845	0.56127	0.205497	0.0199861	0.0309492	0.133876	0.881203	0.83045	0.213988	0.632151	0.00302425	0.0319182	0.0575926	0.521699
Maker00014674	black	529.012	-0.64385	-0.554563	-0.767418	-0.249858	-0.374931	0.192397	-0.208277	0.983987	0.636632	0.714332	-0.0792462	0.0238603	0.0613064	0.00357212	0.433506	0.229803	0.549128	0.515955	8.07304e-09	0.0260141	0.00905297	0.806604
Maker00014743	black	420.943	-0.735525	-0.606176	-0.582727	-0.0484004	-0.254365	0.298781	-0.298364	0.918172	0.606482	0.591244	0.219758	0.00640478	0.0366717	0.0467668	0.881261	0.424978	0.345498	0.346205	2.51525e-05	0.0365513	0.042898	0.492535
Maker00014832	black	125.408	0.422965	0.489861	0.700004	0.261292	0.193754	-0.220279	-0.0779331	-0.772045	-0.631211	-0.729254	0.338446	0.170707	0.105964	0.0112566	0.412031	0.546258	0.491483	0.809756	0.00325804	0.0277221	0.00711786	0.281897
Maker00014847	black	104.72	0.62802	0.557098	0.381935	-0.0727271	0.0700657	-0.342848	0.204589	-0.698511	-0.532633	-0.463699	-0.062639	0.0287642	0.0598839	0.220514	0.822279	0.828696	0.275284	0.52358	0.0115072	0.0746054	0.128919	0.846653
Maker00014901	black	251.789	-0.663493	-0.648436	-0.696865	-0.139531	-0.203927	0.325576	-0.10053	0.938568	0.718877	0.747075	-0.204494	0.0186555	0.022561	0.0117883	0.665382	0.524953	0.301748	0.755907	6.21187e-06	0.0084264	0.00523361	0.523778
Maker00014917	black	501.899	-0.667403	-0.68643	-0.753553	-0.160092	-0.194573	0.356859	-0.0462079	0.984705	0.778299	0.817433	0.0138469	0.017728	0.01369	0.00465195	0.619181	0.544529	0.25483	0.886608	6.42491e-09	0.00286742	0.00116526	0.965932
Maker00014944	black	25.6205	-0.356472	-0.263102	-0.433033	-0.169017	-0.290875	0.0500331	-0.18073	0.567901	0.287621	0.359096	0.622337	0.255383	0.40868	0.159677	0.599501	0.359023	0.877282	0.574045	0.0540778	0.364668	0.251649	0.0306899
Maker00014959	black	472.235	-0.830783	-0.620844	-0.496411	0.0428212	-0.259317	0.314624	-0.446964	0.916891	0.567122	0.498374	-0.058512	0.000816371	0.031211	0.100676	0.894877	0.415701	0.319238	0.145179	2.71242e-05	0.0544825	0.0991259	0.856661
Maker00014972	black	382.785	-0.820968	-0.792783	-0.479964	0.149658	0.00929517	0.537952	-0.16784	0.891549	0.760574	0.650161	0.0795358	0.00106344	0.00209986	0.1143	0.64248	0.977128	0.0712138	0.602082	9.82329e-05	0.00407815	0.0220857	0.805909
Maker00014974	black	4.59611	-0.162623	-0.18648	-0.268143	-0.0982123	-0.0992001	0.0610101	0.0206715	0.30944	0.228657	0.272474	0.335633	0.613576	0.561708	0.399423	0.761387	0.75905	0.850601	0.949158	0.327708	0.474716	0.391555	0.286171
Maker00015034	black	365.31	-0.519714	-0.456852	-0.805579	-0.357779	-0.42585	0.0950794	-0.145657	0.929644	0.57696	0.70832	-0.129281	0.0833005	0.135421	0.00156242	0.25352	0.167499	0.768813	0.651495	1.20541e-05	0.0495221	0.00993423	0.688831
Maker00015035	black	528.725	0.862349	0.818003	0.526851	-0.131356	0.0182332	-0.543412	0.190631	-0.949754	-0.796557	-0.691031	0.0391655	0.00030748	0.00114836	0.0784158	0.684063	0.955149	0.0678436	0.55287	2.31755e-06	0.00192857	0.0128256	0.903813
Maker00015041	black	314.952	-0.705673	-0.81316	-0.672726	-0.0147034	0.0193441	0.534592	0.0815048	0.944889	0.893533	0.864672	-0.0310052	0.0103418	0.0012982	0.0165205	0.963826	0.952419	0.0733434	0.801188	3.64848e-06	8.98812e-05	0.000283548	0.923796
Maker00015055	black	182.564	-0.444554	-0.415673	-0.691517	-0.29189	-0.343683	0.114509	-0.0868857	0.80615	0.5102	0.630367	0.432789	0.147625	0.178986	0.0127366	0.357271	0.274039	0.723071	0.788317	0.0015412	0.090127	0.027995	0.159939
Maker00015071	black	244.963	0.671142	0.33529	0.445214	0.0925679	0.485997	-0.0277527	0.615334	-0.78431	-0.277455	-0.275358	-0.00186986	0.0168733	0.286694	0.146952	0.774779	0.109169	0.931772	0.0331885	0.00252665	0.382603	0.386359	0.995398
Maker00015085	black	472.974	-0.616197	-0.590461	-0.790008	-0.250766	-0.308215	0.24175	-0.101719	0.97658	0.697056	0.777668	-0.107372	0.0328728	0.0432441	0.00223301	0.431781	0.329725	0.449057	0.753097	5.33496e-08	0.0117555	0.00290515	0.739785
Maker00015101	black	15.0681	0.190038	0.13359	0.433642	0.272033	0.305443	0.069044	0.104986	-0.427763	-0.224417	-0.321295	0.759324	0.554129	0.678943	0.159025	0.392351	0.334318	0.831162	0.745396	0.165392	0.483167	0.30852	0.00417617
Maker00015131	black	335.91	0.480465	0.548655	0.861364	0.355252	0.300234	-0.202293	-0.0663313	-0.9382	-0.711171	-0.850336	-0.0333564	0.113868	0.0647131	0.000318095	0.25713	0.343044	0.528352	0.837717	6.39603e-06	0.00950874	0.000457423	0.918034
Maker00015137	black	182.761	0.471677	0.381212	0.677744	0.289982	0.393088	-0.0731209	0.177607	-0.806844	-0.473954	-0.584849	-0.0887633	0.121604	0.221463	0.0154385	0.360568	0.206197	0.821331	0.58079	0.00151569	0.119568	0.0457807	0.783838
Maker00015154	black	360.426	-0.413657	-0.498216	-0.919357	-0.440849	-0.345476	0.14011	0.110861	0.932245	0.700368	0.878832	-0.125343	0.181319	0.0992501	2.34308e-05	0.151435	0.271378	0.664065	0.731599	1.0029e-05	0.0111962	0.000167268	0.697911
Maker00015352	black	357.859	-0.458843	-0.332376	-0.833249	-0.455187	-0.574282	-0.0522129	-0.228409	0.91514	0.461769	0.64346	0.00256346	0.133509	0.291165	0.000761941	0.137034	0.0508398	0.871973	0.47521	3.00152e-05	0.130731	0.0239732	0.993692
Maker00015380	black	43.9614	0.267868	0.281119	0.602912	0.323455	0.275932	-0.0358856	-0.0130489	-0.600814	-0.422266	-0.545849	0.635123	0.399926	0.376088	0.0379737	0.305092	0.38533	0.911839	0.967895	0.0388277	0.17149	0.0663761	0.0264816
Maker00015399	black	61.4053	-0.500842	-0.297228	-0.28701	-0.00397393	-0.271208	0.10612	-0.386297	0.56043	0.232719	0.221093	0.620775	0.0972001	0.348134	0.365734	0.990221	0.393846	0.742726	0.214845	0.058049	0.466684	0.489841	0.0312351
Maker00015413	black	562.091	-0.859041	-0.745251	-0.533117	0.0826168	-0.131336	0.447756	-0.298659	0.95887	0.712487	0.629089	0.012554	0.000344238	0.00540684	0.074292	0.798524	0.684109	0.144382	0.345706	8.65093e-07	0.00931694	0.028412	0.969112
Maker00015439	black	244.05	-0.729611	-0.52106	-0.436099	0.0208539	-0.249339	0.244037	-0.425805	0.802869	0.48446	0.422172	-0.382354	0.00707577	0.082364	0.15641	0.94871	0.434493	0.444644	0.167548	0.00166626	0.110462	0.171595	0.219966
Maker00015453	black	158.287	0.271399	0.334878	0.839715	0.490909	0.382277	-0.015319	-0.104412	-0.78255	-0.547915	-0.753328	0.279925	0.393501	0.287323	0.000632454	0.105106	0.220067	0.962313	0.746746	0.00262306	0.0651485	0.00467125	0.378206
Maker00015464	black	280.508	0.639401	0.339237	0.52428	0.164809	0.514162	-0.0102054	0.554175	-0.816996	-0.314868	-0.348405	0.0766946	0.0251718	0.280702	0.080152	0.608749	0.0872397	0.974889	0.061526	0.00117836	0.318842	0.267061	0.812732
Maker00015491	black	169.374	-0.536214	-0.499914	-0.710807	-0.242154	-0.309118	0.178313	-0.115295	0.862384	0.595642	0.671538	-0.24897	0.0723102	0.0979219	0.00956223	0.448275	0.328236	0.579262	0.721234	0.00030711	0.0409917	0.0167845	0.435196
Maker00015503	black	233.224	0.756646	0.606111	0.403738	-0.0946342	0.147148	-0.356113	0.344585	-0.799725	-0.539714	-0.463145	-0.0713053	0.00439215	0.0366973	0.19307	0.76987	0.648131	0.255897	0.272697	0.00179322	0.0701138	0.129437	0.825706
Maker00015506	black	335.011	0.611032	0.63007	0.781449	0.22614	0.242229	-0.288154	0.0353332	-0.967466	-0.74501	-0.813104	0.128765	0.0347938	0.0280915	0.00268476	0.479726	0.448131	0.363741	0.913192	2.71815e-07	0.00543005	0.00130003	0.690019
Maker00015519	black	71.2551	0.4505	0.26817	0.421361	0.156191	0.339803	-0.0195355	0.33788	-0.602894	-0.290006	-0.317948	0.727786	0.141639	0.399374	0.172506	0.627854	0.279849	0.951949	0.282753	0.0379811	0.360526	0.313872	0.00729301
Maker00015527	black	274.528	0.750754	0.809173	0.499285	-0.133522	-0.101419	-0.584397	0.0120075	-0.845476	-0.823743	-0.722814	0.222815	0.00489695	0.00143247	0.0984123	0.679097	0.753805	0.0459896	0.970456	0.000532082	0.000988435	0.00791037	0.48638
Maker00015535	black	198.007	-0.490463	-0.592817	-0.723646	-0.2138	-0.14517	0.309213	0.108617	0.8476	0.719537	0.794957	0.178976	0.105471	0.0422091	0.00780443	0.504628	0.652596	0.32808	0.736861	0.000498365	0.00833814	0.00199983	0.577829
Maker00015566	black	531.144	0.799496	0.674239	0.582127	0.00425941	0.21413	-0.363315	0.302756	-0.956571	-0.660998	-0.622079	-0.103808	0.00180278	0.0161885	0.0470485	0.989518	0.503955	0.245713	0.338804	1.13098e-06	0.0192655	0.0307795	0.74817
Maker00015596	black	132.93	0.430869	0.347323	0.638495	0.297767	0.384372	-0.0505742	0.163754	-0.755948	-0.427703	-0.548819	-0.0741952	0.162009	0.268652	0.0254453	0.347219	0.217336	0.875964	0.611076	0.00444979	0.165458	0.0646166	0.818744
Maker00015598	black	488.781	0.648552	0.647153	0.764893	0.196977	0.240832	-0.308	0.0732426	-0.979882	-0.742282	-0.797228	0.0936417	0.0225288	0.022919	0.00375289	0.539469	0.450833	0.33008	0.821038	2.50925e-08	0.00569805	0.00189925	0.772227
Maker00015607	black	15.8482	0.204513	0.156225	0.461095	0.265566	0.302445	0.0479083	0.0825245	-0.473948	-0.250334	-0.353765	0.00574549	0.523738	0.62778	0.131367	0.404142	0.339325	0.882461	0.798745	0.119572	0.432602	0.259268	0.985861
Maker00015616	black	317.532	0.701196	0.800028	0.602806	-0.0401976	-0.065116	-0.552315	-0.0694015	-0.889003	-0.86352	-0.808095	0.0698226	0.0110596	0.00178067	0.0380163	0.901289	0.840656	0.0625875	0.830299	0.000109831	0.000295235	0.00147055	0.829283
Maker00015632	black	388.122	-0.473713	-0.298548	-0.814481	-0.459508	-0.624538	-0.0927113	-0.308884	0.914148	0.410506	0.592023	-0.0461507	0.119782	0.345894	0.00125591	0.132874	0.0299336	0.774438	0.328622	3.17565e-05	0.185002	0.0425561	0.886748
Maker00015688	black	378.785	-0.442284	-0.549391	-0.905003	-0.396734	-0.287464	0.201281	0.140388	0.939497	0.746485	0.904588	-0.114599	0.149951	0.0642816	5.18523e-05	0.201644	0.364943	0.53046	0.663434	5.76551e-06	0.00528918	5.29569e-05	0.722859
Maker00015773	black	316.293	-0.840174	-0.807248	-0.404661	0.222831	0.0806778	0.585582	-0.17452	0.85067	0.755545	0.610101	0.0789844	0.000623947	0.00150101	0.191957	0.486347	0.80317	0.0454435	0.587488	0.000452599	0.0044833	0.0351481	0.807232
Maker00015786	black	45.9157	-0.155272	-0.260717	-0.652331	-0.375688	-0.268189	0.0332657	0.170191	0.571616	0.422794	0.601049	0.377487	0.629904	0.413097	0.0214985	0.228787	0.399339	0.918256	0.596929	0.0521752	0.170898	0.0387316	0.226386
Maker00015794	black	366.438	-0.864985	-0.875213	-0.419344	0.256954	0.143508	0.654408	-0.111246	0.872353	0.834901	0.673505	0.0416241	0.000280443	0.000192561	0.174787	0.420115	0.656354	0.0209469	0.730698	0.000214587	0.000727062	0.0163489	0.897802
Maker00015805	black	428.053	0.775426	0.835956	0.5812	-0.0778643	-0.0503486	-0.572518	0.00950537	-0.927624	-0.863696	-0.790438	0.0526369	0.00304216	0.00070545	0.0474857	0.809921	0.876513	0.051721	0.976611	1.38392e-05	0.000293421	0.002212	0.870941
Maker00016033	black	385.417	0.716585	0.84365	0.634734	-0.0352361	-0.0819606	-0.585347	-0.106496	-0.922618	-0.913294	-0.861342	0.0449567	0.00873816	0.000562448	0.0266032	0.91343	0.800096	0.0455515	0.741844	1.91691e-05	3.33183e-05	0.000318324	0.889662
Maker00016044	black	53.3674	-0.323765	-0.340898	-0.559577	-0.231365	-0.245853	0.107891	-0.00308452	0.63195	0.423094	0.525917	0.682057	0.304602	0.278202	0.0585145	0.469354	0.441154	0.738565	0.992409	0.0274845	0.170562	0.079044	0.0145509
Maker00016072	black	6.50509	-0.209781	-0.0893852	-0.362673	-0.220804	-0.34517	-0.103302	-0.20156	0.414457	0.14196	0.226827	0.140247	0.51286	0.782355	0.246611	0.490425	0.27183	0.749362	0.529878	0.180391	0.659864	0.478356	0.663753
Maker00016076	black	136.132	-0.602438	-0.548979	-0.465646	-0.0135506	-0.110357	0.302929	-0.164388	0.735225	0.568826	0.531022	-0.394655	0.0381654	0.0645227	0.127108	0.966661	0.732781	0.338515	0.609678	0.0064376	0.0535994	0.0756541	0.204233
Maker00016081	black	368.537	-0.586112	-0.423776	-0.701074	-0.275155	-0.460977	0.0733312	-0.315765	0.905089	0.484319	0.573942	-0.0220575	0.0452011	0.169801	0.0110795	0.386725	0.131479	0.820824	0.317391	5.16255e-05	0.11058	0.0510089	0.945753
Maker00016113	black	237.508	0.449825	0.504908	0.805811	0.337298	0.285915	-0.186371	-0.058345	-0.877373	-0.65731	-0.793623	-0.0496862	0.142311	0.0940828	0.00155377	0.283637	0.367647	0.56194	0.857066	0.00017713	0.0201939	0.00206075	0.878127
Maker00016235	black	122.919	0.59608	0.614582	0.479659	-0.0286214	0.0180422	-0.402672	0.0376292	-0.738001	-0.640429	-0.604823	-0.179574	0.0408051	0.0334653	0.114564	0.929641	0.955619	0.19436	0.907571	0.00613866	0.0248643	0.0372074	0.576538
Maker00016247	black	144.133	0.622929	0.638728	0.4795	-0.0373313	0.00716434	-0.416976	0.0523766	-0.762215	-0.668794	-0.617029	-0.0828853	0.0304852	0.0253749	0.114701	0.908301	0.98237	0.177489	0.871575	0.00395218	0.0174064	0.0325709	0.797881
Maker00016274	black	376.113	-0.478789	-0.272079	-0.787188	-0.448895	-0.648522	-0.116297	-0.359851	0.898994	0.368322	0.545114	-0.0180191	0.115318	0.392269	0.00237487	0.143239	0.0225369	0.718898	0.25058	6.9733e-05	0.238778	0.0668164	0.955675
Maker00016362	black	326.236	-0.844471	-0.775455	-0.401597	0.207427	0.0297748	0.535085	-0.233816	0.849704	0.717996	0.575035	-0.115049	0.000548631	0.00304035	0.195667	0.517708	0.926813	0.073028	0.464526	0.000466644	0.0085452	0.0504668	0.721809
Maker00016375	black	8.91224	0.212609	0.167883	0.362306	0.164996	0.212595	-0.0235094	0.0705082	-0.401978	-0.229879	-0.29967	-0.217493	0.507062	0.601988	0.247125	0.608338	0.507089	0.942187	0.827629	0.195202	0.472294	0.343996	0.497117
Maker00016400	black	270.21	-0.577418	-0.640397	-0.736003	-0.19026	-0.162174	0.330144	0.036716	0.914766	0.752734	0.80997	0.00404898	0.0492991	0.0248739	0.00635271	0.553657	0.614569	0.294615	0.909807	3.0662e-05	0.00472261	0.00140483	0.990036
Maker00016403	black	76.1026	-0.547357	-0.346077	-0.304153	0.00706666	-0.26361	0.140148	-0.393203	0.604999	0.273813	0.254122	0.55271	0.0654784	0.270489	0.336469	0.982611	0.407743	0.663978	0.206053	0.0371372	0.389137	0.425434	0.0623612
Maker00016663	black	76.7724	-0.419956	-0.297478	-0.474898	-0.177477	-0.336192	0.061006	-0.241039	0.636572	0.312746	0.382364	0.483228	0.174093	0.347708	0.11873	0.58107	0.285318	0.850611	0.450433	0.0260326	0.322292	0.219952	0.111505
Maker00016722	black	62.8514	-0.445387	-0.297663	-0.411895	-0.121502	-0.322277	0.0644417	-0.300336	0.608776	0.283819	0.317109	0.340763	0.146776	0.347394	0.183373	0.706798	0.306959	0.842288	0.342872	0.0356572	0.371323	0.315222	0.278405
Maker00016801	black	353.661	-0.522213	-0.525797	-0.861417	-0.362164	-0.368041	0.159173	-0.037783	0.966873	0.675099	0.810656	-0.109672	0.0815674	0.0791247	0.000317516	0.247324	0.239164	0.62122	0.907195	2.97175e-07	0.0160022	0.00138135	0.734385
Maker00016805	black	378.738	0.753322	0.875082	0.582838	-0.101271	-0.136216	-0.631775	-0.0919887	-0.907017	-0.924576	-0.839358	0.141742	0.00467183	0.000193532	0.0467151	0.754155	0.672938	0.0275407	0.776156	4.67464e-05	1.69205e-05	0.000639128	0.660359
Maker00016842	black	31.6607	-0.336719	-0.213217	-0.371623	-0.149703	-0.295989	0.0195412	-0.230086	0.506233	0.233848	0.289675	0.293494	0.284517	0.505819	0.23427	0.64238	0.350243	0.951935	0.471884	0.0930816	0.464463	0.361098	0.354512
Maker00016900	black	126.305	-0.232289	-0.397613	-0.78314	-0.40058	-0.222772	0.126621	0.263339	0.717892	0.609017	0.78674	0.272309	0.467531	0.200555	0.00259044	0.196908	0.486466	0.69496	0.408242	0.00855941	0.0355645	0.00239804	0.391852
Maker00016980	black	452.195	-0.767433	-0.504786	-0.529952	-0.0669613	-0.394213	0.175449	-0.512286	0.905434	0.461777	0.448264	-0.0580366	0.00357103	0.094175	0.0763558	0.836194	0.204786	0.585468	0.0885991	5.07245e-05	0.130723	0.143871	0.857815
Maker00016988	black	80.024	-0.616112	-0.446917	-0.241234	0.129218	-0.140113	0.264997	-0.367992	0.602619	0.346924	0.265122	0.578564	0.0329038	0.145227	0.450055	0.688976	0.664058	0.405188	0.239231	0.0380921	0.269239	0.404959	0.0487445
Maker00016998	black	187.325	-0.548151	-0.326858	-0.551497	-0.218456	-0.449453	0.0173774	-0.401693	0.769545	0.350165	0.414991	-0.343533	0.0650096	0.299737	0.0630584	0.495165	0.142682	0.957252	0.195549	0.00342501	0.264487	0.179774	0.274261
Maker00017011	black	97.2832	0.598552	0.521233	0.40599	-0.0320976	0.110514	-0.30153	0.201051	-0.686565	-0.508954	-0.459275	0.193774	0.0397641	0.0822439	0.190362	0.921118	0.732412	0.340861	0.530939	0.0136641	0.0910477	0.133096	0.546215
Maker00017014	black	123.794	0.329631	0.347951	0.760642	0.403006	0.377706	-0.0375528	-0.00473529	-0.772969	-0.507048	-0.669714	-0.0611743	0.295411	0.267728	0.00407289	0.193956	0.226094	0.907758	0.988347	0.00319791	0.0924696	0.0171962	0.850202
Maker00017016	black	539.184	-0.802579	-0.780572	-0.604088	0.0362507	-0.0765016	0.48687	-0.142969	0.968411	0.79332	0.736214	0.0615948	0.00167765	0.00273473	0.0375006	0.910945	0.813196	0.108439	0.657577	2.34918e-07	0.00207481	0.00632992	0.849183
Maker00017026	black	242.7	-0.78535	-0.782824	-0.403718	0.205053	0.087675	0.573954	-0.124039	0.809798	0.734703	0.606401	0.168239	0.00247099	0.00260787	0.193094	0.522618	0.786433	0.0510028	0.700924	0.00141074	0.00649506	0.0365828	0.601206
Maker00017041	black	226.109	0.284189	0.317425	0.916056	0.558667	0.487822	0.0448066	-0.0535095	-0.849957	-0.528706	-0.769399	0.0391186	0.370673	0.314712	2.84746e-05	0.0590147	0.107648	0.890028	0.868818	0.000462931	0.0771791	0.00343494	0.903928
Maker00017050	black	28.8442	0.130116	0.0862103	0.592713	0.441903	0.416296	0.159398	0.0454204	-0.507454	-0.244006	-0.426851	0.660465	0.686913	0.78993	0.0422544	0.150344	0.17827	0.620719	0.88853	0.0921656	0.444702	0.166394	0.0193978
Maker00017053	black	15.4571	0.136951	0.193265	0.536691	0.335686	0.261895	0.0208686	-0.0834885	-0.472882	-0.318549	-0.467751	0.172997	0.671258	0.547291	0.0720078	0.28609	0.410912	0.948674	0.796437	0.120524	0.312908	0.125169	0.590802
Maker00017097	black	448.476	0.831498	0.669218	0.494253	-0.0716467	0.18013	-0.379999	0.368673	-0.915126	-0.628083	-0.546217	0.0314187	0.000800285	0.0173093	0.102398	0.824883	0.575339	0.223058	0.238295	3.00385e-05	0.0287434	0.0661559	0.922782
Maker00017102	black	564.681	-0.782885	-0.631542	-0.611434	-0.0594287	-0.285194	0.300187	-0.340246	0.96737	0.626611	0.611855	-0.0127889	0.00260451	0.0276154	0.0346413	0.854436	0.36891	0.343123	0.279181	2.7579e-07	0.0292333	0.0344823	0.968534
Maker00017134	black	361.063	-0.495503	-0.53639	-0.873553	-0.371906	-0.337497	0.177365	0.0267886	0.956619	0.698994	0.843885	-0.0719754	0.101398	0.0721986	0.000205119	0.233886	0.283335	0.581313	0.934138	1.1248e-06	0.0114258	0.000558461	0.824091
Maker00017267	black	30.1504	0.270719	0.124027	0.554756	0.357173	0.48508	0.141088	0.239451	-0.598862	-0.212931	-0.358386	-0.264534	0.394733	0.700951	0.0611975	0.254383	0.109939	0.661843	0.453513	0.0396346	0.506404	0.252656	0.40604
Maker00017290	black	574.072	-0.772844	-0.740076	-0.657582	-0.0362821	-0.146915	0.423901	-0.150875	0.987352	0.774389	0.750713	-0.00131745	0.00320602	0.00592201	0.0201243	0.910868	0.648657	0.169661	0.639748	2.49555e-09	0.00310719	0.00490059	0.996758
Maker00017292	black	510.373	0.698239	0.700012	0.717451	0.120789	0.178285	-0.376271	0.079262	-0.98008	-0.769906	-0.790851	-0.015611	0.0115534	0.0112553	0.00861931	0.708453	0.579323	0.228007	0.806566	2.38875e-08	0.00340048	0.00219192	0.961595
Maker00017327	black	13.8052	0.197005	0.118463	0.478435	0.324369	0.380645	0.114768	0.13974	-0.482778	-0.202089	-0.330996	0.247774	0.539411	0.713857	0.115625	0.303649	0.222208	0.722464	0.664907	0.111888	0.528776	0.293295	0.437478
Maker00017354	black	281.347	0.628434	0.486537	0.609573	0.155266	0.335019	-0.172857	0.296463	-0.855356	-0.5271	-0.554504	0.360869	0.0286273	0.108717	0.0353507	0.62992	0.287109	0.591107	0.349435	0.000389115	0.0782493	0.0613397	0.249145
Maker00017358	black	92.4245	-0.524915	-0.261785	-0.396366	-0.114199	-0.423092	-0.00123799	-0.490506	0.648354	0.226842	0.238136	-0.0754089	0.0797208	0.411116	0.2021	0.723794	0.170564	0.996953	0.105436	0.0225837	0.478326	0.456072	0.815823
Maker00017385	black	320.007	-0.573288	-0.720175	-0.761065	-0.161023	-0.0516877	0.425435	0.172237	0.916547	0.860176	0.902928	-0.196272	0.0513347	0.00825366	0.00404016	0.617115	0.873252	0.167958	0.592461	2.7674e-05	0.00033126	5.75617e-05	0.540951
Maker00017398	black	77.6003	0.168695	0.305182	0.745879	0.44242	0.247574	-0.0478441	-0.232472	-0.635819	-0.525304	-0.712787	0.5117	0.600207	0.334753	0.00534672	0.149812	0.437859	0.882617	0.46717	0.0262652	0.0794577	0.00927357	0.0890262
Maker00017432	black	240.847	-0.400449	-0.346719	-0.867894	-0.488638	-0.524355	-0.0312645	-0.105486	0.89976	0.510672	0.711206	-0.0254065	0.197068	0.269541	0.000252789	0.106972	0.0801011	0.92316	0.744219	6.72177e-05	0.0897797	0.00950357	0.93753
Maker00017491	black	293.708	-0.343285	-0.451622	-0.917964	-0.475394	-0.348	0.108585	0.158939	0.884422	0.666499	0.868402	-0.034851	0.274631	0.140528	2.54649e-05	0.118291	0.267656	0.736935	0.621741	0.000133379	0.0179395	0.000248187	0.914373
Maker00017522	black	8.82258	-0.257282	-0.222396	-0.386951	-0.173168	-0.20712	0.0543244	-0.071016	0.453459	0.271108	0.346556	0.0945392	0.4195	0.487221	0.214003	0.59043	0.518341	0.866836	0.826404	0.13872	0.394027	0.269781	0.770095
Maker00017809	black	278.169	0.334072	0.355425	0.930409	0.537586	0.489633	0.0157264	-0.0276296	-0.892337	-0.561814	-0.789434	0.0305736	0.288559	0.256882	1.14282e-05	0.0714434	0.106152	0.961311	0.932074	9.48466e-05	0.0572984	0.00226135	0.924854
Maker00017826	black	202.518	0.54092	0.376846	0.61133	0.228889	0.411574	-0.0664301	0.313034	-0.805383	-0.433025	-0.497063	0.236625	0.0693679	0.227241	0.0346808	0.474257	0.183749	0.837478	0.321823	0.00156974	0.159686	0.100159	0.459021
Maker00017856	black	196.92	0.457651	0.601378	0.74686	0.229324	0.113278	-0.317545	-0.179615	-0.8272	-0.756699	-0.835587	0.240429	0.134652	0.0385968	0.00525378	0.473394	0.725944	0.314519	0.57645	0.000900764	0.00438775	0.000712944	0.451615
Maker00017872	black	228.307	0.548667	0.602938	0.735033	0.200591	0.185026	-0.303784	-0.031528	-0.885775	-0.722076	-0.785672	0.0623814	0.0647057	0.0379632	0.00645869	0.5319	0.564816	0.337084	0.922514	0.000126046	0.00800531	0.00245394	0.847277
Maker00017875	black	197.756	-0.486601	-0.466959	-0.758851	-0.312584	-0.334854	0.147473	-0.0632714	0.871972	0.592637	0.711024	-0.00109339	0.108664	0.125896	0.00421372	0.322557	0.287361	0.647397	0.845121	0.000217663	0.0422874	0.00953021	0.997309
Maker00017891	black	262.017	0.688652	0.445858	0.460594	0.0562301	0.365679	-0.147387	0.47723	-0.809305	-0.392273	-0.382633	-0.165977	0.0132673	0.146298	0.131841	0.862203	0.242424	0.647592	0.116677	0.00142785	0.207224	0.219601	0.606178
Maker00017974	black	246.584	0.741726	0.714838	0.466526	-0.103966	0.00816288	-0.469368	0.144352	-0.825605	-0.711296	-0.619464	0.222088	0.00575389	0.00898152	0.126294	0.747798	0.979913	0.123693	0.654446	0.000940432	0.00949038	0.0316981	0.48784
Maker00017980	black	312.175	-0.637306	-0.819741	-0.697858	-0.0425173	0.0756698	0.55596	0.21066	0.9136	0.932534	0.921717	-0.0369083	0.0258072	0.00109797	0.0116182	0.895619	0.815196	0.0605195	0.511054	3.27511e-05	9.82197e-06	2.02802e-05	0.909336
Maker00017988	black	358.238	0.445062	0.381801	0.870894	0.463613	0.519882	0.00100804	0.129211	-0.930062	-0.534444	-0.72209	0.0144715	0.147107	0.22069	0.000226556	0.128999	0.0831833	0.997519	0.688992	1.17088e-05	0.0734386	0.0080035	0.964396
Maker00018015	black	497.47	0.879682	0.803709	0.477484	-0.164992	0.0240326	-0.536177	0.246447	-0.930227	-0.754122	-0.634988	-0.0693683	0.000161723	0.00163353	0.116455	0.608346	0.940903	0.0723335	0.440017	1.15749e-05	0.00460334	0.026524	0.830379
Maker00018020	black	486.208	0.761787	0.692678	0.619088	0.0312746	0.174443	-0.386347	0.207404	-0.953021	-0.714663	-0.68629	0.0563663	0.00398472	0.0125261	0.0318317	0.923135	0.587654	0.214782	0.517757	1.66514e-06	0.00900612	0.0137171	0.861872
Maker00018021	black	163.395	0.512677	0.607258	0.676079	0.160673	0.094152	-0.334745	-0.0929576	-0.81466	-0.729915	-0.769035	0.377781	0.0883147	0.0362471	0.0157915	0.617891	0.771015	0.287528	0.773852	0.00125028	0.00704001	0.00345984	0.225995
Maker00018061	black	15.1769	-0.235615	-0.15423	-0.265532	-0.113063	-0.223146	0.0103746	-0.158097	0.370033	0.145597	0.202511	0.707356	0.460996	0.632233	0.404205	0.726446	0.485715	0.974472	0.623611	0.236435	0.651631	0.527897	0.0100812
Maker00018097	black	53.6097	0.254588	0.239017	0.668794	0.409706	0.378662	0.0341618	0.0275693	-0.650161	-0.383638	-0.552748	0.352617	0.424557	0.454357	0.0174065	0.185944	0.224825	0.916061	0.932222	0.0220858	0.21829	0.0623395	0.260925
Maker00018217	black	278.141	0.763334	0.717821	0.464733	-0.113875	0.0333747	-0.473281	0.181123	-0.83957	-0.690071	-0.603276	-0.0679908	0.00386795	0.00856894	0.127955	0.724549	0.917989	0.120167	0.573197	0.000635155	0.0130025	0.0378268	0.833706
Maker00018254	black	172.503	0.664074	0.742842	0.482353	-0.104005	-0.100824	-0.529545	-0.028607	-0.772531	-0.777507	-0.685617	0.360094	0.0185155	0.0056423	0.11225	0.747707	0.75521	0.0766246	0.929677	0.0032263	0.00291483	0.0138471	0.250237
Maker00018938	black	288.354	0.82143	0.72175	0.399378	-0.169691	0.0216516	-0.484993	0.277012	-0.833927	-0.661703	-0.537481	0.183653	0.00105066	0.00804748	0.19838	0.598024	0.94675	0.110012	0.383396	0.000747475	0.0190918	0.0715098	0.56776
Maker00018982	black	130.819	0.514202	0.521342	0.587168	0.137505	0.166945	-0.253721	0.0534258	-0.754554	-0.603787	-0.628686	0.492158	0.0872112	0.0821684	0.0447202	0.669996	0.604047	0.426191	0.869021	0.00456663	0.0376214	0.0285443	0.104089
Maker00018998	black	51.5356	-0.508262	-0.398929	-0.367872	-0.0181066	-0.156939	0.203724	-0.222479	0.60333	0.409048	0.386292	-0.231872	0.0915627	0.198933	0.239397	0.95546	0.626188	0.525377	0.487053	0.037805	0.186723	0.214852	0.468354
Maker00019002	black	190.768	-0.539173	-0.318906	-0.562803	-0.229273	-0.461174	0.00739509	-0.399328	0.775967	0.343923	0.412319	-0.188745	0.07045	0.312334	0.056766	0.473494	0.131292	0.981802	0.198441	0.00300867	0.273681	0.182877	0.556877
Maker00019014	black	266.709	0.703025	0.776635	0.647218	0.0185815	0.0142699	-0.500306	-0.0309799	-0.927865	-0.839459	-0.816927	-0.0306032	0.010762	0.00296767	0.0229008	0.954293	0.964892	0.0976167	0.923858	1.3616e-05	0.000637235	0.00118044	0.924781
Maker00019045	black	209.329	-0.500877	-0.416917	-0.790661	-0.36517	-0.454654	0.0551292	-0.172226	0.900312	0.538795	0.674003	-0.296265	0.097173	0.177556	0.00220114	0.24313	0.137552	0.864879	0.592485	6.54492e-05	0.070686	0.01624	0.349772
Maker00019056	black	93.0082	0.251885	0.336025	0.741502	0.39335	0.289083	-0.0574048	-0.130383	-0.692951	-0.533084	-0.690789	0.25275	0.429659	0.285573	0.00577652	0.205869	0.362125	0.859349	0.686298	0.012477	0.0743133	0.0128699	0.428023
Maker00019063	black	349.417	-0.562685	-0.656674	-0.809021	-0.239373	-0.174302	0.333817	0.0941285	0.946834	0.801783	0.881899	-0.182535	0.0568292	0.0203571	0.0014378	0.453665	0.587961	0.288949	0.77107	3.05864e-06	0.00170928	0.00014793	0.57016
Maker00019078	black	244.262	0.673507	0.813402	0.558798	-0.0800774	-0.127891	-0.59174	-0.128715	-0.840866	-0.859104	-0.796323	-0.212359	0.0163485	0.00129038	0.0589423	0.80461	0.692032	0.0426799	0.690134	0.000611314	0.000343506	0.00193885	0.507574
Maker00019100	black	513.475	-0.792759	-0.62092	-0.56778	-0.024089	-0.278955	0.297948	-0.375929	0.943597	0.597623	0.566268	0.0303169	0.00210099	0.0311843	0.0541406	0.940764	0.379929	0.346911	0.228464	4.08771e-06	0.0401532	0.0549287	0.925483
Maker00019107	black	92.9181	-0.50645	-0.307272	-0.440577	-0.142086	-0.370358	0.0401833	-0.377623	0.663545	0.303808	0.335526	-0.259399	0.0929186	0.331284	0.151717	0.659577	0.235991	0.901324	0.226205	0.0186428	0.337045	0.286333	0.415549
Maker00019142	black	360.739	-0.496546	-0.574101	-0.858688	-0.337754	-0.267713	0.232935	0.0836114	0.946569	0.740903	0.870204	-0.0222011	0.100569	0.0509295	0.000348351	0.282945	0.400209	0.466259	0.796144	3.13425e-06	0.00583726	0.000232389	0.9454
Maker00019156	black	328.764	0.482742	0.506121	0.868911	0.388988	0.365946	-0.1432	0.00123745	-0.944122	-0.670808	-0.819239	0.22338	0.111918	0.0931656	0.000243645	0.211392	0.242054	0.657054	0.996955	3.90461e-06	0.0169484	0.00111236	0.485245
Maker00019160	black	372.127	0.859551	0.81002	0.429184	-0.20155	-0.0480929	-0.571452	0.202895	-0.876409	-0.761086	-0.622958	0.172424	0.000338358	0.0014031	0.163838	0.5299	0.882011	0.0522585	0.527098	0.000183892	0.00403853	0.030475	0.592051
Maker00019164	black	7.81424	0.217703	0.244392	0.320022	0.113255	0.0984617	-0.101344	-0.0198288	-0.385113	-0.288729	-0.337828	-0.294831	0.49669	0.44396	0.310549	0.725998	0.760797	0.753982	0.951228	0.216375	0.36274	0.282832	0.352221
Maker00019188	black	217.583	-0.553304	-0.574699	-0.727198	-0.213916	-0.219564	0.265527	-0.0182046	0.884412	0.683744	0.750448	-0.182445	0.0620219	0.0506328	0.00736413	0.504392	0.492926	0.404214	0.955219	0.000133433	0.0142142	0.00492427	0.570354
Maker00019192	black	180.056	0.574818	0.561258	0.600142	0.103065	0.158252	-0.293405	0.0799892	-0.807922	-0.635551	-0.647346	0.15154	0.0505739	0.0575987	0.0391044	0.749923	0.623267	0.354664	0.804821	0.00147671	0.0263484	0.022865	0.638256
Maker00019221	black	107.042	-0.592784	-0.538234	-0.432381	0.0139986	-0.093945	0.313669	-0.170542	0.703707	0.540833	0.492776	-0.258643	0.0422235	0.0710366	0.160378	0.965559	0.771506	0.320789	0.596163	0.0106525	0.0694214	0.103589	0.416959
Maker00019231	black	283.291	-0.312793	-0.367586	-0.94122	-0.5443	-0.461905	0.00225089	0.083785	0.884642	0.58818	0.822191	-0.0215204	0.322216	0.23979	5.00459e-06	0.0673062	0.130602	0.994461	0.795728	0.000132161	0.0442626	0.00102986	0.947072
Maker00019237	black	42.5925	0.414007	0.437034	0.495563	0.122446	0.123097	-0.211405	0.0192629	-0.627055	-0.51921	-0.536712	0.457805	0.180913	0.155424	0.101351	0.704612	0.703103	0.509526	0.952619	0.029085	0.0836527	0.0719943	0.134503
Maker00019335	black	516.159	0.835966	0.777381	0.549796	-0.0855458	0.0723158	-0.48915	0.207971	-0.949361	-0.763128	-0.67991	0.0541729	0.000705241	0.00292243	0.0640448	0.791518	0.82327	0.106549	0.516587	2.40796e-06	0.0038834	0.0149878	0.867204
Maker00019353	black	416.29	-0.755867	-0.704507	-0.577103	0.00815058	-0.128578	0.414879	-0.184141	0.920396	0.707585	0.667734	0.113638	0.00445649	0.0105253	0.0494525	0.979944	0.690451	0.179903	0.566712	2.19993e-05	0.0100462	0.0176513	0.725104
Maker00019391	black	184.011	-0.492837	-0.617571	-0.701654	-0.179897	-0.0778522	0.344155	0.150068	0.820816	0.752181	0.806274	-0.259666	0.103539	0.0323751	0.0109845	0.57584	0.809951	0.273337	0.641558	0.00106768	0.00477089	0.00153662	0.415052
Maker00019405	black	225.842	0.315557	0.297067	0.903359	0.549912	0.537898	0.0716607	0.0314091	-0.86502	-0.495799	-0.72907	-0.0142679	0.317726	0.348407	5.63368e-05	0.0639775	0.0712476	0.82485	0.922806	0.000280099	0.101162	0.00713967	0.964897
Maker00019408	black	304.106	0.805461	0.656309	0.424042	-0.119393	0.13005	-0.391129	0.354745	-0.841606	-0.596312	-0.493487	0.146432	0.00156682	0.0204514	0.169504	0.711693	0.687064	0.20867	0.257857	0.000598015	0.0407066	0.103014	0.649746
Maker00019414	black	46.458	0.196376	0.248213	0.658128	0.395036	0.300641	-0.00167585	-0.0838137	-0.593995	-0.425736	-0.58364	0.561893	0.540732	0.43664	0.0199851	0.203757	0.342358	0.995876	0.79566	0.0416986	0.167625	0.0463406	0.0572556
Maker00019457	black	247.808	-0.476063	-0.272238	-0.678528	-0.35872	-0.569697	-0.0731504	-0.363516	0.82214	0.338443	0.476517	0.111885	0.117701	0.391981	0.0152743	0.252182	0.0531519	0.82126	0.245433	0.00103125	0.281902	0.117302	0.729202
Maker00019469	black	244.852	-0.531695	-0.189654	-0.560833	-0.298481	-0.656916	-0.155052	-0.591968	0.780284	0.189409	0.292953	0.0351809	0.0752146	0.554944	0.0578297	0.346007	0.0202949	0.630395	0.0425801	0.00275127	0.555466	0.355441	0.913565
Maker00019471	black	295.912	0.660678	0.612267	0.610054	0.0844338	0.179828	-0.320445	0.157284	-0.87372	-0.663011	-0.658269	0.341987	0.0193448	0.0343274	0.0351661	0.794176	0.57599	0.309874	0.62542	0.000203821	0.0187724	0.0199494	0.276569
Maker00019499	black	245.299	0.560539	0.695197	0.718056	0.137086	0.0410803	-0.415753	-0.151531	-0.873906	-0.828107	-0.856395	0.315042	0.0579896	0.0120783	0.00853708	0.67095	0.899131	0.178894	0.638275	0.000202393	0.0008788	0.000376029	0.318561
Maker00019507	black	292.333	0.824164	0.768862	0.405628	-0.20433	-0.0339903	-0.540244	0.206403	-0.837743	-0.714372	-0.579469	-0.0488483	0.00097741	0.00347173	0.190795	0.524118	0.916481	0.0697853	0.519824	0.000669974	0.00904729	0.0483097	0.880169
Maker00019511	black	558.664	0.706516	0.665493	0.722637	0.142289	0.241954	-0.32758	0.147313	-0.992498	-0.727244	-0.756978	-0.0470085	0.0102107	0.0181767	0.00793313	0.659118	0.448662	0.298607	0.647759	1.84764e-10	0.00735851	0.00436489	0.884655
Maker00019521	black	208.663	0.551829	0.245066	0.529702	0.241741	0.564122	0.0726728	0.536297	-0.767535	-0.232629	-0.314634	-0.054189	0.0628669	0.442665	0.0765206	0.449073	0.0560616	0.82241	0.0722571	0.00356393	0.466861	0.319222	0.867165
Maker00019544	black	229.271	-0.630778	-0.327717	-0.474316	-0.134925	-0.48394	0.0179633	-0.555998	0.778101	0.280087	0.305213	0.0281355	0.0278617	0.298393	0.119246	0.675886	0.110901	0.955812	0.0604979	0.00287923	0.377918	0.334702	0.930833
Maker00019558	black	556.481	-0.806397	-0.682695	-0.585968	-0.00465808	-0.213701	0.367348	-0.303961	0.964682	0.671125	0.630178	0.0560598	0.00153207	0.0144229	0.045267	0.988537	0.50483	0.240118	0.336789	4.07852e-07	0.0168771	0.0280563	0.862617
Maker00019569	black	14.4071	0.317418	0.26695	0.367069	0.116676	0.165136	-0.0954827	0.109299	-0.475388	-0.327154	-0.346254	0.383909	0.314724	0.401603	0.240502	0.718015	0.608029	0.767856	0.735262	0.118296	0.299274	0.270227	0.217938
Maker00019617	black	531.992	-0.679434	-0.56291	-0.719291	-0.201666	-0.359948	0.207803	-0.256681	0.976237	0.621109	0.676063	-0.0367175	0.0150861	0.0567088	0.00837098	0.529659	0.250444	0.516932	0.420627	5.73373e-08	0.031118	0.0157949	0.909803
Maker00019638	black	228.864	-0.549703	-0.690895	-0.696975	-0.130448	-0.0317456	0.424887	0.166145	0.862559	0.805661	0.846307	0.149512	0.0640992	0.0128505	0.0117693	0.686149	0.921981	0.168565	0.605808	0.000305255	0.00155936	0.000518679	0.642808
Maker00019693	black	484.366	-0.8364	-0.642536	-0.493634	0.0515826	-0.235542	0.338815	-0.424148	0.921681	0.586261	0.516999	0.0181798	0.000696497	0.0242424	0.102896	0.873508	0.46114	0.281339	0.169386	2.03255e-05	0.045133	0.0852113	0.95528
Maker00019738	black	263.642	-0.414743	-0.294008	-0.804642	-0.460018	-0.5639	-0.0782579	-0.214666	0.860987	0.42573	0.607291	-0.203413	0.18006	0.353629	0.00159774	0.132388	0.0561799	0.808976	0.502863	0.000322221	0.167631	0.036234	0.526023
Maker00019757	black	317.96	-0.590557	-0.768134	-0.738277	-0.113183	0.014555	0.489443	0.213423	0.912314	0.901631	0.924474	-0.0770963	0.0432012	0.00352206	0.00610946	0.726166	0.964191	0.106308	0.505397	3.51841e-05	6.1372e-05	1.70324e-05	0.811766
Maker00019772	black	380.595	-0.89713	-0.804575	-0.37802	0.254482	0.0388245	0.56891	-0.283184	0.870857	0.726899	0.558951	0.00614112	7.61618e-05	0.00160029	0.225677	0.424756	0.904647	0.0535563	0.372441	0.000226865	0.00740038	0.0588584	0.984888
Maker00019795	black	343.996	-0.725706	-0.52014	-0.50029	-0.0352616	-0.320883	0.219267	-0.422718	0.860937	0.474721	0.457213	0.340991	0.0075467	0.0830034	0.0976293	0.913367	0.309176	0.493525	0.170983	0.000322779	0.118886	0.135073	0.278063
Maker00019841	black	430.715	-0.820341	-0.800525	-0.522163	0.121286	-0.00607487	0.535972	-0.150466	0.916419	0.786286	0.688325	-0.0185905	0.001081	0.00176024	0.0816014	0.707301	0.985051	0.0724634	0.640665	2.78804e-05	0.0024217	0.013329	0.954271
Maker00019851	black	348.75	-0.509033	-0.378748	-0.764144	-0.364467	-0.509856	0.0178536	-0.250274	0.901548	0.471782	0.614285	0.182355	0.0909891	0.224712	0.00380786	0.244108	0.0903805	0.956082	0.432715	6.16223e-05	0.12151	0.0335749	0.570547
Maker00020059	black	44.2884	-0.322104	-0.400735	-0.569377	-0.215517	-0.153443	0.187424	0.0900697	0.619118	0.509826	0.59518	0.00470687	0.307233	0.196718	0.0533163	0.50113	0.633991	0.559692	0.780724	0.0318208	0.0904026	0.0411889	0.988417
Maker00020064	black	156.53	0.602432	0.534502	0.506804	0.0562406	0.180369	-0.271719	0.192343	-0.766369	-0.544499	-0.537138	0.151409	0.0381679	0.0734014	0.0926523	0.862177	0.574823	0.392921	0.549241	0.00364639	0.0671861	0.0717256	0.638549
Maker00020097	black	227.689	-0.550966	-0.583075	-0.736765	-0.226828	-0.219779	0.267649	-0.00322178	0.891398	0.699865	0.773976	-0.247605	0.0633652	0.0466041	0.00627047	0.478355	0.492491	0.400324	0.992072	9.88947e-05	0.0112799	0.00313341	0.4378
Maker00020112	black	106.092	0.378261	0.35966	0.697189	0.32416	0.341688	-0.0680144	0.053127	-0.753622	-0.496569	-0.617326	0.0629638	0.225358	0.250851	0.0117325	0.303978	0.277017	0.833649	0.869749	0.00464607	0.100551	0.0324633	0.845866
Maker00020116	black	372.449	0.559833	0.650845	0.82346	0.255129	0.195301	-0.317545	-0.0873359	-0.959135	-0.79595	-0.883164	0.0825115	0.0583744	0.0218994	0.000995894	0.423539	0.542996	0.31452	0.787243	8.37944e-07	0.00195538	0.000140488	0.798776
Maker00020137	black	207.561	0.649839	0.572374	0.495381	0.007522	0.162505	-0.322167	0.208149	-0.798175	-0.563368	-0.541641	-0.409018	0.0221738	0.0517931	0.101496	0.98149	0.613837	0.307133	0.51622	0.00185849	0.0564635	0.0689245	0.186757
Maker00020163	black	32.0518	0.244219	0.249178	0.549841	0.299234	0.268604	-0.0127377	0.00686945	-0.549549	-0.380903	-0.489272	0.677401	0.444293	0.434801	0.0640185	0.344732	0.398582	0.96866	0.983096	0.0641894	0.221868	0.106449	0.0155108
Maker00020170	black	271.916	-0.536418	-0.657126	-0.759325	-0.197648	-0.102855	0.365079	0.143965	0.891063	0.7982	0.862742	-0.152987	0.0721806	0.0202411	0.00417606	0.538062	0.750417	0.243257	0.655321	0.00010037	0.00185746	0.000303329	0.635013
Maker00020190	black	320.658	-0.654431	-0.464145	-0.573095	-0.133132	-0.382182	0.153662	-0.379872	0.860647	0.459856	0.490335	0.246362	0.0209409	0.128503	0.0514313	0.67999	0.220191	0.633502	0.223226	0.000325984	0.132542	0.105576	0.440178
Maker00020228	black	333.609	0.697178	0.579395	0.581481	0.0783347	0.242913	-0.278219	0.265892	-0.885134	-0.596822	-0.594533	0.163382	0.0117345	0.0483451	0.0473528	0.808792	0.44681	0.38124	0.403543	0.000129481	0.0404905	0.0414666	0.611898
Maker00020455	black	590.536	-0.778097	-0.683417	-0.64752	-0.0598638	-0.227174	0.353106	-0.248332	0.985497	0.702658	0.687123	-0.0775861	0.00287947	0.014279	0.0228161	0.853381	0.477666	0.260219	0.436412	4.93128e-09	0.0108213	0.0135573	0.81059
Maker00020456	black	13.936	-0.295975	-0.244602	-0.196066	0.0109762	-0.0947224	0.134627	-0.124791	0.358062	0.207711	0.205378	0.829389	0.350266	0.443557	0.541385	0.972992	0.76966	0.676569	0.699184	0.253117	0.517123	0.521945	0.00084844
Maker00020479	black	172.302	0.410467	0.382025	0.777559	0.383652	0.394115	-0.057101	0.0636554	-0.835168	-0.533285	-0.681776	0.111444	0.185049	0.220397	0.00291168	0.218272	0.204908	0.860087	0.844191	0.000721545	0.0741839	0.0146075	0.730233
Maker00020490	black	439.38	-0.847796	-0.604584	-0.445125	0.0747614	-0.261972	0.307445	-0.49969	0.894926	0.525914	0.445767	-0.00430632	0.000495352	0.0373028	0.147043	0.817381	0.410771	0.330998	0.0980965	8.4357e-05	0.079046	0.146391	0.989403
Maker00020498	black	12.7277	0.215277	0.19296	0.392504	0.205364	0.206466	-0.0167655	0.0528518	-0.421949	-0.280498	-0.348418	0.587437	0.501619	0.547935	0.206932	0.521973	0.519693	0.958757	0.870418	0.171846	0.377188	0.267042	0.0445981
Maker00020512	black	447.733	0.633604	0.538081	0.723887	0.225767	0.362859	-0.189188	0.218531	-0.949941	-0.603585	-0.675279	-0.0805581	0.0269585	0.0711326	0.00777405	0.480469	0.246351	0.555936	0.495014	2.27555e-06	0.0377026	0.0159633	0.803457
Maker00020528	black	230.984	0.320808	0.452857	0.867174	0.441963	0.285443	-0.130595	-0.199561	-0.833793	-0.669891	-0.855016	0.149239	0.309295	0.139311	0.00025943	0.150282	0.368473	0.685811	0.534053	0.000750317	0.0171559	0.000393473	0.643422
Maker00020532	black	342.2	0.595161	0.698197	0.770487	0.181495	0.118165	-0.386463	-0.0988296	-0.946072	-0.822611	-0.877014	0.00315777	0.0411975	0.0115605	0.00336136	0.572397	0.71455	0.214632	0.759926	3.28e-06	0.00101853	0.000179625	0.992229
Maker00020557	black	250.856	0.722297	0.66609	0.493688	-0.0529869	0.0777376	-0.411654	0.189267	-0.826585	-0.665866	-0.594259	0.405637	0.00797677	0.0180356	0.102852	0.870089	0.810226	0.183655	0.555767	0.000915919	0.0180884	0.0415845	0.190784
Maker00020564	black	436.232	0.82514	0.834392	0.522655	-0.13393	-0.0470316	-0.57736	0.100132	-0.919208	-0.831167	-0.726862	0.126522	0.000952241	0.000737662	0.081263	0.678163	0.884599	0.0493273	0.756847	2.36421e-05	0.000807701	0.0074049	0.695188
Maker00020598	black	476.151	-0.809462	-0.805075	-0.566484	0.0847259	-0.0194502	0.526061	-0.120023	0.940646	0.809595	0.72829	-0.0494715	0.00142238	0.00158133	0.0548156	0.793478	0.952159	0.0789466	0.71023	5.24879e-06	0.00141777	0.00723251	0.87865
Maker00020610	black	276.818	-0.663595	-0.754128	-0.681408	-0.058605	-0.0283982	0.470914	0.0648467	0.922333	0.843188	0.833796	-0.0963844	0.0186308	0.00460277	0.014682	0.856435	0.930189	0.122292	0.841308	1.95149e-05	0.000570329	0.000750247	0.765718
Maker00020614	black	451.752	-0.909597	-0.889568	-0.420047	0.266313	0.119958	0.657178	-0.168154	0.903327	0.832538	0.663286	-0.0197718	4.07918e-05	0.000107168	0.17399	0.402772	0.710381	0.0202277	0.601392	5.64273e-05	0.000777338	0.0187057	0.951368
Maker00020624	black	294.421	0.591395	0.731058	0.731022	0.125037	0.0389586	-0.440834	-0.151789	-0.910672	-0.854078	-0.881252	0.0326671	0.0428317	0.00690694	0.00691105	0.698617	0.904319	0.15145	0.637696	3.84949e-05	0.000405699	0.000151854	0.919722
Maker00020625	black	264.155	0.505814	0.242103	0.645262	0.351334	0.613406	0.113205	0.460871	-0.817656	-0.282794	-0.412873	0.121882	0.0933974	0.448374	0.0234544	0.262786	0.0339011	0.726116	0.131579	0.00115865	0.373128	0.18223	0.705918
Maker00020701	black	525.773	0.663098	0.561608	0.737872	0.223593	0.360898	-0.203493	0.232748	-0.976826	-0.628705	-0.693106	0.12302	0.0187511	0.0574093	0.00615223	0.484819	0.249104	0.525856	0.466628	5.06246e-08	0.028538	0.0124492	0.703282
Maker00020715	black	214.884	0.589938	0.64117	0.629513	0.0909591	0.103801	-0.367983	-0.0047238	-0.836943	-0.715761	-0.72777	0.0944377	0.0434759	0.0246442	0.028273	0.778606	0.748187	0.239243	0.988375	0.000685686	0.00885236	0.00729501	0.770336
Maker00020718	black	75.3676	-0.494225	-0.418451	-0.458905	-0.0920041	-0.196368	0.178115	-0.175461	0.658317	0.44857	0.458715	-0.294253	0.102421	0.175803	0.133449	0.77612	0.540749	0.579691	0.585443	0.0199371	0.143565	0.133631	0.353211
Maker00020720	black	452.826	-0.770216	-0.728521	-0.597383	0.00760614	-0.112837	0.437472	-0.165739	0.93999	0.748523	0.703104	-0.0953487	0.00337958	0.00720497	0.040254	0.981283	0.726975	0.154961	0.606702	5.53918e-06	0.00509908	0.0107493	0.768174
Maker00020748	black	129.329	-0.488395	-0.474547	-0.583314	-0.172558	-0.227297	0.200835	-0.0870981	0.753234	0.531219	0.588472	0.140873	0.107173	0.119041	0.0464926	0.591759	0.477419	0.531391	0.78781	0.00467943	0.0755252	0.0441315	0.662332
Maker00020761	black	21.7056	-0.270225	-0.0575798	-0.362497	-0.250102	-0.441796	-0.162916	-0.356342	0.451287	0.0754646	0.168609	-0.321535	0.39563	0.858924	0.246859	0.433042	0.150455	0.612928	0.255568	0.140859	0.815689	0.600395	0.308138
Maker00020768	black	288.542	0.364937	0.483694	0.893785	0.435242	0.305116	-0.143776	-0.170418	-0.879744	-0.691944	-0.872425	0.116719	0.243454	0.111109	8.8858e-05	0.15732	0.334863	0.655748	0.596432	0.000161321	0.0126589	0.000214008	0.717916
Maker00020812	black	250.853	-0.447887	-0.392069	-0.843547	-0.430927	-0.487201	0.0252558	-0.118405	0.914264	0.535825	0.711119	0.151543	0.14425	0.207482	0.000564199	0.161946	0.108164	0.9379	0.713992	3.15477e-05	0.072557	0.0095163	0.638249
Maker00020852	black	183.48	0.653806	0.678403	0.489723	-0.0547348	-0.00179123	-0.452834	0.0480386	-0.79017	-0.686106	-0.636354	-0.324488	0.0211058	0.0153004	0.106077	0.865838	0.995592	0.139333	0.882143	0.00222509	0.0137525	0.0260998	0.303461
Maker00020861	black	6.96683	0.142644	0.172364	0.261519	0.118752	0.0553173	-0.0726627	-0.0435087	-0.277403	-0.251434	-0.284231	0.605109	0.658313	0.592183	0.411609	0.713183	0.864421	0.822435	0.893198	0.382697	0.430514	0.370599	0.0370936
Maker00020897	black	500.792	-0.583282	-0.535727	-0.827801	-0.32152	-0.389329	0.164753	-0.129524	0.986717	0.654128	0.768776	-0.0726109	0.0465078	0.0726189	0.000886153	0.308162	0.210958	0.608874	0.688272	3.18449e-09	0.0210207	0.00347769	0.822559
Maker00020918	black	28.1696	-0.156932	-0.0618822	-0.629399	-0.470825	-0.539711	-0.206615	-0.145228	0.563074	0.185237	0.395933	0.106111	0.626205	0.848487	0.0283102	0.122372	0.0701154	0.519387	0.652464	0.0566209	0.564365	0.202638	0.742748
Maker00020924	black	380.592	-0.745928	-0.752561	-0.568758	0.0441922	-0.0450932	0.48312	-0.093411	0.907775	0.765467	0.712412	0.262621	0.00534209	0.00473764	0.0536345	0.891529	0.889329	0.111596	0.772775	4.49296e-05	0.00371124	0.00932769	0.40957
Maker00020934	black	389.586	-0.822894	-0.567047	-0.434667	0.058484	-0.287607	0.273586	-0.518305	0.871812	0.485892	0.414785	0.0149572	0.00101095	0.0545218	0.157931	0.856729	0.364692	0.389547	0.0842881	0.000218963	0.109257	0.180011	0.963202
Maker00020940	black	260.322	-0.529757	-0.562017	-0.780716	-0.279813	-0.263147	0.235105	0.000669705	0.914209	0.687438	0.789283	-0.0586879	0.0764848	0.0571887	0.00272643	0.378403	0.408597	0.461996	0.998352	3.16463e-05	0.0134971	0.00226884	0.856234
Maker00020943	black	348.635	-0.857057	-0.873111	-0.417046	0.250953	0.151384	0.659223	-0.0992563	0.864494	0.833035	0.67714	-0.00564631	0.000367868	0.000208566	0.177409	0.431427	0.638605	0.0197084	0.758917	0.000285334	0.000766547	0.0155659	0.986105
Maker00020988	black	16.672	0.264362	0.116544	0.485885	0.309226	0.44931	0.133886	0.254528	-0.539545	-0.175035	-0.297477	-0.0503278	0.406356	0.718323	0.109262	0.328059	0.142824	0.678264	0.424671	0.0702185	0.586367	0.347711	0.876564
Maker00021011	black	228.269	0.700907	0.415205	0.428492	0.03731	0.374833	-0.128722	0.535599	-0.784388	-0.364571	-0.335347	0.261378	0.0111071	0.179526	0.164594	0.908353	0.229934	0.690117	0.0727003	0.00252246	0.243963	0.286608	0.411871
Maker00021047	black	338.591	-0.656122	-0.771809	-0.724741	-0.0911091	-0.0285832	0.478461	0.106699	0.947459	0.879577	0.88591	-0.160853	0.0204996	0.00327356	0.00766663	0.778249	0.929735	0.115602	0.741366	2.88616e-06	0.000162399	0.000125333	0.617493
Maker00021078	black	4.62868	-0.101031	-0.146921	-0.331799	-0.200806	-0.128775	0.0281055	0.0801824	0.309155	0.227976	0.326162	0.0504384	0.754722	0.648643	0.292054	0.531452	0.689995	0.930907	0.804358	0.328176	0.476071	0.300828	0.876294
Maker00021114	black	265.637	-0.623622	-0.759826	-0.68755	-0.0699773	0.00490149	0.483014	0.138797	0.899684	0.859992	0.861631	-0.0451361	0.0302468	0.00413659	0.0134758	0.82891	0.987938	0.111687	0.667053	6.74649e-05	0.00033334	0.000315186	0.889224
Maker00021154	black	146.327	-0.310876	-0.351578	-0.792976	-0.436797	-0.371985	0.0317862	0.0560024	0.783809	0.528953	0.713253	0.0406584	0.325349	0.262431	0.00209083	0.155673	0.233778	0.921881	0.862756	0.00255384	0.0770156	0.00920657	0.900162
Maker00021314	black	393	0.805821	0.756207	0.512355	-0.106468	0.0398562	-0.489502	0.187551	-0.902749	-0.744105	-0.650915	0.00638372	0.00155341	0.00442833	0.0885487	0.74191	0.902124	0.106259	0.559421	5.80748e-05	0.00551794	0.0218803	0.984291
Maker00021315	black	242.604	-0.614031	-0.756809	-0.673848	-0.0588477	0.025363	0.4994	0.153573	0.882785	0.85446	0.854469	0.0504906	0.0336688	0.00437878	0.0162738	0.855846	0.937637	0.0983225	0.633701	0.000142685	0.000400678	0.000400564	0.876167
Maker00021331	black	129.526	-0.695482	-0.418009	-0.281928	0.0942976	-0.268719	0.196101	-0.53957	0.681047	0.310804	0.229911	0.221192	0.0120283	0.176307	0.374658	0.770669	0.398372	0.54131	0.0702035	0.0147554	0.325467	0.472229	0.489642
Maker00021380	black	115.684	0.421603	0.55443	0.659529	0.188416	0.0819528	-0.313357	-0.174621	-0.745511	-0.681835	-0.757769	-0.0850626	0.172235	0.0613817	0.0196315	0.557577	0.800115	0.321296	0.587268	0.00538194	0.0145956	0.00430058	0.792673
Maker00021381	black	475.65	-0.800042	-0.833145	-0.583882	0.0805862	0.0258523	0.563679	-0.0538453	0.944717	0.855583	0.777541	-0.113154	0.0017801	0.000764174	0.0462284	0.803389	0.936436	0.0562975	0.868001	3.70468e-06	0.000386219	0.00291281	0.726234
Maker00021389	black	152.651	0.454856	0.579359	0.692803	0.201592	0.105486	-0.316094	-0.147015	-0.798406	-0.707977	-0.780112	-0.11349	0.137355	0.0483626	0.0125036	0.529811	0.744218	0.316858	0.648431	0.00184865	0.00998632	0.00276119	0.725449
Maker00021392	black	12.9451	-0.396415	-0.252673	-0.122787	0.0912179	-0.128011	0.138457	-0.293343	0.361228	0.157898	0.109651	0.424182	0.20204	0.428168	0.70382	0.77799	0.691755	0.667827	0.354771	0.24864	0.624054	0.734435	0.169348
Maker00021588	black	331.36	0.887276	0.772073	0.349762	-0.258722	-0.0121137	-0.538358	0.320693	-0.84473	-0.680067	-0.512532	-0.0373632	0.00011829	0.00325622	0.265075	0.416811	0.970195	0.0709589	0.309479	0.00054433	0.0149557	0.0884199	0.908222
Maker00021817	black	188.964	-0.636665	-0.591125	-0.65714	-0.144525	-0.23677	0.27449	-0.145245	0.898578	0.65317	0.685102	-0.127472	0.0260039	0.0429504	0.0202375	0.654055	0.458737	0.387919	0.652426	7.11304e-05	0.0212743	0.0139475	0.692997
Maker00021870	black	366.32	-0.708027	-0.730237	-0.615356	-0.0178324	-0.0625714	0.442878	-0.0552725	0.910427	0.780637	0.748645	-0.149794	0.00997878	0.00700235	0.0331803	0.956134	0.846817	0.14934	0.86453	3.90089e-05	0.00273098	0.00508787	0.642176
Maker00021885	black	23.9164	0.134151	0.100138	0.577064	0.401711	0.406913	0.140206	0.0431184	-0.511342	-0.246026	-0.414196	-0.0167334	0.677656	0.756833	0.0494716	0.195527	0.189259	0.663846	0.894151	0.0892882	0.440822	0.180694	0.958836
Maker00021904	black	435.755	-0.545219	-0.444005	-0.804591	-0.359787	-0.473902	0.068072	-0.209442	0.950546	0.549671	0.683441	-0.00901353	0.0667532	0.148185	0.00159969	0.250671	0.119614	0.83351	0.513557	2.14354e-06	0.0641178	0.0142742	0.977821
Maker00021927	black	389.664	-0.513707	-0.39872	-0.805287	-0.386992	-0.505047	0.0223918	-0.221939	0.930948	0.51405	0.659554	-0.0272749	0.0875684	0.19919	0.00157336	0.213951	0.0939772	0.944932	0.48814	1.10023e-05	0.0873204	0.0196251	0.932945
Maker00021958	black	265.335	0.36995	0.42111	0.885317	0.457004	0.380266	-0.0783388	-0.0724289	-0.878863	-0.623047	-0.809947	0.154103	0.236548	0.17279	0.000128493	0.135274	0.222707	0.808782	0.822998	0.000167059	0.0304444	0.00140562	0.632516
Maker00021961	black	298.955	-0.60679	-0.794157	-0.708172	-0.067084	0.0634737	0.531664	0.226711	0.900011	0.919746	0.920765	-0.0468887	0.0364304	0.00203618	0.00995671	0.835897	0.844631	0.0752352	0.478586	6.64081e-05	2.28874e-05	2.15078e-05	0.884947
Maker00021965	black	151.592	0.642472	0.622362	0.471526	-0.0394957	0.0387113	-0.392834	0.115347	-0.755985	-0.638495	-0.578109	0.366463	0.024261	0.0306812	0.12174	0.903005	0.904924	0.206517	0.721115	0.00444667	0.0254454	0.0489646	0.24134
Maker00021980	black	377.077	-0.526891	-0.605333	-0.850678	-0.308121	-0.241754	0.264332	0.0799211	0.956525	0.769065	0.879723	-0.179128	0.0783893	0.0370046	0.000452495	0.329882	0.449048	0.406411	0.804985	1.13684e-06	0.00345777	0.000161455	0.5775
Maker00021982	black	197.248	0.530722	0.64648	0.695193	0.150196	0.0846555	-0.376027	-0.124393	-0.845816	-0.759531	-0.808275	-0.110719	0.0758506	0.0231087	0.012079	0.641272	0.793646	0.228334	0.700104	0.000526558	0.00415984	0.00146414	0.731933
Maker00021993	black	451.863	0.885206	0.772305	0.446691	-0.175928	0.0459302	-0.510194	0.301861	-0.909129	-0.712044	-0.585419	0.0688841	0.000129091	0.00324102	0.145455	0.584428	0.887286	0.090131	0.340306	4.18248e-05	0.00938107	0.0455186	0.831549
Maker00022022	black	380.482	-0.594027	-0.645387	-0.813044	-0.245545	-0.226154	0.304568	0.0204737	0.977791	0.775447	0.8559	-0.0611966	0.0416846	0.023419	0.00130198	0.441744	0.479698	0.335776	0.949644	4.09982e-08	0.00304088	0.000382218	0.850149
Maker00022090	black	314.968	-0.310054	-0.418874	-0.952332	-0.525749	-0.388612	0.0634087	0.169454	0.887809	0.655445	0.880079	-0.061325	0.326697	0.175321	1.78891e-06	0.0791568	0.211873	0.844789	0.598544	0.000115625	0.0206756	0.000159179	0.849837
Maker00022110	black	563.578	-0.797323	-0.777685	-0.625617	0.0134838	-0.0885457	0.474768	-0.135247	0.978989	0.801753	0.753398	-0.0521317	0.00189517	0.00290415	0.0295674	0.966825	0.784356	0.118845	0.675152	3.1135e-08	0.0017105	0.00466528	0.872171
Maker00022120	black	16.2019	-0.37735	-0.369163	-0.324888	-0.00626316	-0.0830409	0.22151	-0.0639385	0.490778	0.366442	0.366678	0.614262	0.226568	0.237624	0.30283	0.984588	0.797509	0.489001	0.843506	0.105213	0.241369	0.241042	0.0335833
Maker00022129	black	32.884	-0.223912	-0.274493	-0.56651	-0.288383	-0.227205	0.0613579	0.072143	0.563868	0.407251	0.526419	0.268189	0.484179	0.387914	0.0548019	0.363342	0.477603	0.849757	0.823687	0.0561969	0.188855	0.0787057	0.399338
Maker00022133	black	21.8086	0.311807	0.203814	0.359056	0.151251	0.277853	-0.0155155	0.202238	-0.481705	-0.214375	-0.272219	-0.342865	0.323825	0.525188	0.251706	0.638903	0.381893	0.961829	0.528466	0.112804	0.503456	0.392016	0.275257
Maker00022175	black	499.216	-0.666827	-0.461215	-0.680231	-0.227835	-0.474351	0.0976572	-0.400685	0.945169	0.491353	0.556207	-0.0262401	0.0178625	0.131254	0.014922	0.476351	0.119215	0.762702	0.19678	3.55861e-06	0.104744	0.0603809	0.935484
Maker00022371	black	178.941	-0.568638	-0.339327	-0.500826	-0.148332	-0.432702	0.0500195	-0.430151	0.752223	0.324949	0.36667	0.26573	0.0536966	0.280567	0.097213	0.645463	0.160032	0.877315	0.162787	0.00476714	0.302734	0.241053	0.403841
Maker00022485	black	296.562	0.649079	0.77716	0.695364	0.0630824	-0.0016535	-0.499014	-0.12375	-0.923744	-0.870784	-0.870239	-0.0412633	0.0223829	0.00293576	0.0120491	0.845579	0.995931	0.0986243	0.701592	1.78487e-05	0.000227474	0.000232093	0.898684
Maker00022528	black	252.43	0.378649	0.515465	0.852916	0.376757	0.245708	-0.195328	-0.187811	-0.858554	-0.711876	-0.864595	0.0411457	0.224843	0.0863043	0.000421241	0.227359	0.441433	0.542938	0.558868	0.000349921	0.00940557	0.000284319	0.898971
Maker00022536	black	205.436	0.578701	0.697164	0.655813	0.0852156	0.0242521	-0.437214	-0.118588	-0.855293	-0.792436	-0.80923	-0.22327	0.0486785	0.0117369	0.0205798	0.792307	0.940364	0.155234	0.713566	0.000389915	0.00211614	0.00143049	0.485467
Maker00022583	black	316.262	-0.454924	-0.309272	-0.796787	-0.436775	-0.578285	-0.0668608	-0.259743	0.88678	0.427313	0.601343	0.00679297	0.137289	0.327983	0.00191848	0.155696	0.0488794	0.836436	0.414909	0.00012081	0.165887	0.038611	0.983284
Maker00022707	black	317.385	0.590128	0.282528	0.595016	0.268081	0.600121	0.0692972	0.551479	-0.837793	-0.286227	-0.369007	0.111322	0.0433915	0.373598	0.0412595	0.399536	0.039113	0.830551	0.0630685	0.000668994	0.3671	0.237839	0.73052
Maker00022723	black	10.9576	-0.245013	-0.144817	-0.427919	-0.237952	-0.334917	-0.062291	-0.168599	0.481481	0.205728	0.300674	0.209626	0.442767	0.653393	0.165221	0.456431	0.287264	0.847496	0.600417	0.112995	0.52122	0.342302	0.513178
Maker00022727	black	7.15565	0.290956	0.175589	0.114103	-0.0331742	0.116632	-0.0847544	0.215637	-0.292501	-0.116569	-0.10363	-0.519098	0.358883	0.585164	0.724018	0.91848	0.71812	0.793409	0.500885	0.356219	0.718264	0.74859	0.0837312
Maker00022911	black	423.758	-0.6724	-0.609561	-0.675793	-0.142643	-0.25115	0.282229	-0.176014	0.938958	0.665931	0.692625	-0.0575791	0.0165928	0.0353553	0.0158528	0.658314	0.431052	0.374125	0.584242	6.02132e-06	0.0180733	0.0125356	0.858926
Maker00022937	black	469.239	-0.7394	-0.748651	-0.641259	-0.0232908	-0.0917264	0.452826	-0.0807766	0.954589	0.790469	0.765817	0.118944	0.00599196	0.00508731	0.024618	0.942724	0.77678	0.139341	0.802933	1.40897e-06	0.00221046	0.003686	0.712739
Maker00022946	black	105.965	-0.499583	-0.416449	-0.491566	-0.113886	-0.242385	0.169063	-0.187799	0.703911	0.440588	0.473412	0.49007	0.09818	0.178094	0.10457	0.724525	0.447829	0.599399	0.558893	0.0106201	0.151705	0.12005	0.105793
Maker00022995	black	152.14	-0.33588	-0.492018	-0.755883	-0.307281	-0.155661	0.230771	0.235058	0.763168	0.670336	0.804469	0.305027	0.285795	0.104203	0.00445517	0.331269	0.629037	0.470528	0.462088	0.00388038	0.0170549	0.00160433	0.335011
Maker00023039	black	289.178	-0.567521	-0.712207	-0.744831	-0.154071	-0.043028	0.425631	0.169573	0.899622	0.850255	0.889588	-0.265566	0.054275	0.00935748	0.00544739	0.632588	0.894372	0.167741	0.598283	6.76638e-05	0.000458586	0.000107075	0.404143
Maker00023103	black	178.31	-0.415137	-0.329239	-0.706971	-0.362471	-0.447875	0.0043009	-0.169624	0.801435	0.429649	0.575042	0.24137	0.179605	0.29602	0.0101405	0.246895	0.144262	0.989416	0.59817	0.00172329	0.163332	0.0504632	0.449792
Maker00023121	black	13.1398	-0.100055	-0.0637437	-0.478034	-0.351736	-0.3668	-0.130318	-0.0431596	0.425853	0.170969	0.334013	0.445461	0.757028	0.843977	0.115974	0.262202	0.240874	0.686447	0.89405	0.167496	0.595228	0.288649	0.146702
Maker00023138	black	225.868	0.698093	0.447238	0.43745	0.0308908	0.337809	-0.164755	0.488613	-0.791237	-0.399934	-0.367172	0.17457	0.0115781	0.144903	0.154985	0.924076	0.282862	0.608869	0.106993	0.0021733	0.197698	0.24036	0.587379
Maker00023142	black	156.343	0.410962	0.385777	0.732116	0.346403	0.360405	-0.0710111	0.0687767	-0.796689	-0.528067	-0.653426	0.40232	0.184466	0.215517	0.00678542	0.270007	0.249799	0.826416	0.831808	0.00192277	0.0776035	0.0212063	0.194788
Maker00023270	black	117.677	0.646698	0.379332	0.328995	-0.032402	0.314266	-0.139067	0.51451	-0.678856	-0.301647	-0.245713	-0.096556	0.0230471	0.223939	0.296399	0.920372	0.319819	0.666438	0.0869889	0.0152059	0.340665	0.441423	0.765311
Maker00023301	black	503.138	-0.772179	-0.664801	-0.609228	-0.0378405	-0.211303	0.348975	-0.264559	0.954	0.679668	0.650635	-0.153379	0.00324927	0.0183415	0.0354832	0.907055	0.509737	0.266227	0.405994	1.50118e-06	0.0150377	0.0219564	0.634135
Maker00023316	black	328.982	0.878499	0.815417	0.370096	-0.263126	-0.0781207	-0.590981	0.230973	-0.844219	-0.741241	-0.574119	0.150062	0.000169477	0.00122661	0.236349	0.408636	0.809306	0.0430139	0.470129	0.000552848	0.00580294	0.0509206	0.641572
Maker00023344	black	293.259	-0.627016	-0.546001	-0.63485	-0.147759	-0.278781	0.235127	-0.201888	0.87369	0.588427	0.623066	-0.128181	0.0290978	0.0662849	0.0265668	0.646754	0.380239	0.461952	0.529195	0.000204057	0.0441514	0.0304379	0.691365
Maker00023363	black	363.469	0.517667	0.646684	0.833525	0.271775	0.165697	-0.322859	-0.155513	-0.938108	-0.811869	-0.909706	0.0503485	0.0847381	0.0230511	0.000756013	0.392818	0.606794	0.306036	0.629367	6.44309e-06	0.00134057	4.05544e-05	0.876513
Maker00023428	black	466.282	0.774704	0.734887	0.586835	-0.0208229	0.107977	-0.443529	0.165209	-0.941843	-0.740781	-0.695744	-0.196114	0.00308733	0.00647476	0.0448715	0.948786	0.738363	0.148672	0.607868	4.74985e-06	0.00584969	0.0119826	0.541285
Maker00023457	black	264.221	0.670062	0.770296	0.574658	-0.0287428	-0.0542506	-0.523521	-0.0666094	-0.856825	-0.820019	-0.776745	-0.0697319	0.0171171	0.0033742	0.0506534	0.929344	0.867015	0.0806701	0.837044	0.000370715	0.00109008	0.002961	0.829502
Maker00023472	black	129.319	-0.543827	-0.570386	-0.625592	-0.134131	-0.146622	0.303325	-0.0204522	0.811833	0.642391	0.676536	0.0964309	0.067592	0.0528002	0.0295761	0.677702	0.649317	0.337852	0.949696	0.00134177	0.0242848	0.015694	0.765607
Maker00023475	black	534.81	-0.859724	-0.744968	-0.520388	0.0925051	-0.116591	0.454515	-0.297492	0.949528	0.713025	0.623545	-0.0515366	0.000336379	0.00543415	0.0828303	0.774928	0.718214	0.137687	0.347684	2.3692e-06	0.0092394	0.0302732	0.87362
Maker00023481	black	189.298	0.573742	0.411285	0.557352	0.172635	0.358937	-0.117913	0.32348	-0.79066	-0.435788	-0.477547	0.210274	0.0511084	0.184087	0.0597422	0.591591	0.251874	0.715136	0.305052	0.00220119	0.15674	0.116399	0.511847
Maker00023507	black	379.865	0.569938	0.674585	0.815072	0.231733	0.155404	-0.35244	-0.110906	-0.958085	-0.822479	-0.898547	0.0976063	0.0530285	0.0161133	0.00123737	0.468628	0.629611	0.261182	0.731494	9.49526e-07	0.00102209	7.12347e-05	0.762822
Maker00023512	black	306.355	-0.630629	-0.820937	-0.695631	-0.0390652	0.0855477	0.561163	0.224016	0.907471	0.934633	0.923242	0.00816397	0.0279099	0.00106433	0.0120023	0.904058	0.791513	0.0576502	0.483971	4.56527e-05	8.41642e-06	1.84283e-05	0.979911
Maker00023519	black	180.51	-0.334137	-0.343547	-0.83759	-0.475111	-0.435496	-0.00519035	0.00508734	0.824524	0.526713	0.72197	-0.270852	0.288459	0.274241	0.00067296	0.118542	0.15705	0.987227	0.987481	0.000968074	0.0785088	0.00801899	0.394493
Maker00023564	black	193.155	-0.539423	-0.694576	-0.664927	-0.0963071	0.0159085	0.449411	0.186821	0.828817	0.813142	0.831533	0.0236979	0.0702946	0.0121876	0.0183114	0.765901	0.960863	0.142724	0.560979	0.000861879	0.00129879	0.000799502	0.941725
Maker00023565	black	143.829	0.47079	0.441934	0.629948	0.225821	0.288466	-0.148518	0.101135	-0.772203	-0.512672	-0.59452	-0.0939436	0.122404	0.150312	0.0281312	0.480362	0.363198	0.645044	0.754477	0.00324769	0.0883183	0.0414724	0.77151
Maker00023578	black	232.553	0.530623	0.251211	0.590567	0.286342	0.584295	0.087104	0.49836	-0.7918	-0.270017	-0.364115	0.135221	0.0759156	0.430938	0.0431968	0.366899	0.0460367	0.787796	0.0991372	0.00214632	0.396009	0.244598	0.675209
Maker00023580	black	273.7	-0.870408	-0.841186	-0.328334	0.314207	0.152167	0.650092	-0.179315	0.81185	0.76036	0.57588	0.110224	0.000230648	0.000605532	0.29743	0.319914	0.636849	0.0221044	0.577097	0.00134121	0.0040948	0.0500506	0.733092
Maker00023830	black	118.805	0.677134	0.569728	0.360236	-0.113752	0.0801499	-0.350477	0.266699	-0.702733	-0.535279	-0.439582	0.315053	0.0155671	0.0531359	0.250038	0.724837	0.804436	0.264032	0.402063	0.0108091	0.0729043	0.152751	0.318542
Maker00024036	black	296.041	-0.483457	-0.569451	-0.825302	-0.312849	-0.239735	0.240761	0.0971574	0.910866	0.731262	0.851356	-0.0536094	0.111311	0.0532779	0.000948115	0.322124	0.452962	0.450972	0.763885	3.8091e-05	0.00688341	0.000442835	0.868575
Maker00024060	black	438.462	0.774035	0.790361	0.578581	-0.0571307	0.0195555	-0.516774	0.0805251	-0.931982	-0.804125	-0.742844	-0.165567	0.00312961	0.00221576	0.0487366	0.860015	0.9519	0.0853706	0.803536	1.02206e-05	0.00161749	0.00564206	0.60708
Maker00024076	black	410.912	-0.75217	-0.75875	-0.601827	0.0235184	-0.0445128	0.484078	-0.0817876	0.92786	0.794287	0.743858	-0.0454857	0.00477177	0.00422178	0.0384138	0.942165	0.890746	0.110784	0.80051	1.36205e-05	0.00203026	0.00554206	0.888371
Maker00024091	black	567.608	0.705368	0.565104	0.698967	0.180027	0.370936	-0.209042	0.302391	-0.980586	-0.603339	-0.64751	-0.0140582	0.0103896	0.0555415	0.0114302	0.575559	0.235203	0.514379	0.339417	2.10238e-08	0.0378016	0.0228189	0.965413
Maker00024094	black	8.48057	-0.199745	-0.131557	-0.378057	-0.205643	-0.270786	-0.0270149	-0.110845	0.397704	0.195444	0.279065	-0.137801	0.533669	0.683603	0.225629	0.521397	0.394612	0.933583	0.731636	0.200443	0.542695	0.379734	0.669322
Maker00024117	black	166.391	-0.383219	-0.485341	-0.762173	-0.306369	-0.219534	0.204347	0.136467	0.79756	0.645274	0.77143	0.199972	0.218836	0.10972	0.00395533	0.332781	0.492986	0.524082	0.672365	0.00188492	0.0234511	0.00329856	0.533195
Maker00024126	black	407.655	0.821151	0.885964	0.513559	-0.17572	-0.137346	-0.650497	0.010735	-0.905527	-0.890863	-0.769262	0.0702321	0.00105836	0.000125047	0.0876748	0.584879	0.670359	0.0219941	0.973586	5.0484e-05	0.000101261	0.00344434	0.828295
Maker00024148	black	41.4566	0.242924	0.124086	0.636841	0.447342	0.518681	0.1735	0.184032	-0.622896	-0.250094	-0.434827	0.474181	0.446789	0.700816	0.02595	0.144798	0.0840241	0.589707	0.566947	0.0304967	0.433057	0.157761	0.119366
Maker00024172	black	112.794	0.419735	0.476873	0.67662	0.245057	0.184818	-0.217956	-0.0645352	-0.757296	-0.60696	-0.697869	0.176051	0.174344	0.116989	0.0156763	0.442682	0.565262	0.496178	0.842062	0.00433897	0.0363636	0.0116162	0.584163
Maker00024190	black	389.809	0.775723	0.713545	0.535648	-0.0475935	0.0930014	-0.437026	0.197458	-0.904495	-0.705123	-0.646175	-0.040365	0.00302377	0.0091648	0.0726697	0.883228	0.773748	0.155432	0.53846	5.3208e-05	0.0104282	0.0231948	0.90088
Maker00024207	black	233.677	0.403544	0.368348	0.859257	0.461327	0.485437	-0.000393541	0.0764228	-0.890921	-0.535708	-0.723154	0.0311481	0.193304	0.238742	0.000341739	0.131148	0.109638	0.999032	0.813385	0.000100998	0.0726314	0.00786697	0.923446
[truncated: 17,488 more rows]

## Sheet: Supplementary Table 9
Table S9. Hub genes selected for WGCNA.
[truncated: 26 more rows]

## Sheet: Supplementary Table 10
Table S10. Gene expression pattern in the different treatments.
[truncated: 33,341 more rows]
